# Supplementary material for: Crystal structure of bis­[4-(di­methyl­amino)­pyridine-κN 1]bis­(methanol-κO)bis­(thio­cyanato-κN)manganese(II)
Source: Acta Crystallogr E Crystallogr Commun. 2015 Apr 30;71(Pt 5):m126. doi: 10.1107/S2056989015007318 (PMC4420091; doi:10.1107/S2056989015007318)
Supplement: Supplementary file 1 [file e-71-0m126-sup1.cif]

##############################################################################
#                                                                            #
# This CIF contains the data in a paper accepted for publication in          #
# Acta Crystallographica Section E. It conforms to the requirements of       #
# Notes for Authors for Acta Crystallographica Section E, and has been       #
# peer reviewed under the auspices of the IUCr Commission on Journals.       #
#                                                                            #
# Full details of the Crystallographic Information File format               #
# are given in the paper "The Crystallographic Information File (CIF):       #
# a New Standard Archive File for Crystallography" by S. R. Hall, F. H.      #
# Allen and I. D. Brown [Acta Cryst. (1991), A47, 655-685].                  #
#                                                                            #
# The current version of the core CIF dictionary is obtainable from          #
# ftp://ftp.iucr.org/pub/cif_core.dic.                                       #
#                                                                            #
# Software is freely available for graphical display of the structure(s)     #
# in this CIF. For information consult the CIF software page                 #
# http://www.iucr.org/resources/cif/software.                                #
#                                                                            #
# This file may be used for bona fide research purposes within the           #
# scientific community so long as proper attribution is given to the journal # 
# article from which it was obtained.                                        #
#                                                                            #
##############################################################################
data_I
_database_code_depnum_ccdc_archive 'CCDC 1059105'
_audit_creation_method     SHELXL-2013
_chemical_name_systematic
;\
Bis[4-(dimethylamino)pyridine-\k<i>N</i>^1^]bis(methanol-\
\k<i>O</i>)bis(thiocyanato-\k<i>N</i>)manganese(II)
;
_chemical_name_common     ?
_chemical_formula_moiety     'C18 H28 Mn N6 O2 S2'
_chemical_formula_sum     'C18 H28 Mn N6 O2 S2'
_chemical_formula_iupac     '[Mn (N C S)2 (C H4 O)2 (C5 H6 N2)2]'
_chemical_formula_weight     479.52
_chemical_melting_point     ?
_shelx_space_group_comment
;
The symmetry employed for this shelxl refinement is uniquely defined
by the following loop, which should always be used as a source of
symmetry information in preference to the above space-group names.
They are only intended as comments.
;
_space_group_crystal_system     triclinic
_space_group_name_H-M_alt     'P -1'
_space_group_name_Hall     '-P 1'
loop_
    _space_group_symop_operation_xyz
    'x, y, z'
    '-x, -y, -z'
_cell_length_a     7.0771(7)
_cell_length_b     8.1586(8)
_cell_length_c     10.6491(10)
_cell_angle_alpha     76.381(11)
_cell_angle_beta     81.672(11)
_cell_angle_gamma     79.809(11)
_cell_volume     584.72(10)
_cell_formula_units_Z     1
_cell_measurement_reflns_used     4585
_cell_measurement_theta_min     2.598
_cell_measurement_theta_max     27.004
_cell_measurement_temperature     180(2)
_exptl_crystal_description     plate
_exptl_crystal_colour     colorless
_exptl_crystal_size_max     0.1594
_exptl_crystal_size_mid     0.0998
_exptl_crystal_size_min     0.0378
_exptl_crystal_density_diffrn     1.362
_exptl_crystal_density_meas     ?
_exptl_crystal_density_method     ?
_exptl_crystal_F_000     251
_exptl_absorpt_coefficient_mu     0.768
_exptl_absorpt_correction_type     numerical
_exptl_absorpt_process_details
;
(X-SHAPE and X-RED32; Stoe & Cie, 2008)
;
_shelx_estimated_absorpt_T_min     ?
_shelx_estimated_absorpt_T_max     ?
_exptl_absorpt_correction_T_min     0.903
_exptl_absorpt_correction_T_max     0.959
_exptl_special_details     ?
_diffrn_ambient_temperature     180(2)
_diffrn_radiation_type     MoK\a
_diffrn_radiation_wavelength     0.71073
_diffrn_measurement_device_type     'Stoe IPDS-1'
_diffrn_measurement_method     'phi scans'
_diffrn_detector_area_resol_mean     ?
_diffrn_reflns_number     4585
_diffrn_reflns_av_R_equivalents     0.0392
_diffrn_reflns_theta_min     2.598
_diffrn_reflns_theta_max     27.004
_diffrn_reflns_theta_full     25.242
_diffrn_measured_fraction_theta_max     0.963
_diffrn_measured_fraction_theta_full     0.969
_diffrn_reflns_limit_h_min     -9
_diffrn_reflns_limit_h_max     9
_diffrn_reflns_limit_k_min     -10
_diffrn_reflns_limit_k_max     10
_diffrn_reflns_limit_l_min     -13
_diffrn_reflns_limit_l_max     13
_refine_special_details     ?
_reflns_number_total     2459
_reflns_number_gt     1885
_reflns_threshold_expression     I>2\s(I)
_refine_ls_structure_factor_coef     Fsqd
_refine_ls_matrix_type     full
_refine_ls_R_factor_all     0.0556
_refine_ls_R_factor_gt     0.0379
_refine_ls_wR_factor_gt     0.0900
_refine_ls_wR_factor_ref     0.1003
_refine_ls_goodness_of_fit_ref     1.041
_refine_ls_restrained_S_all     1.041
_refine_ls_number_reflns     2459
_refine_ls_number_parameters     133
_refine_ls_number_restraints     0
_refine_ls_hydrogen_treatment     constr
_refine_ls_weighting_scheme     calc
_refine_ls_weighting_details
                      'w=1/[\s^2^(Fo^2^)+(0.0598P)^2^] where P=(Fo^2^+2Fc^2^)/3'
_atom_sites_solution_hydrogens     mixed
_atom_sites_solution_primary     ?
_atom_sites_solution_secondary     ?
_refine_ls_shift/su_max     0.000
_refine_ls_shift/su_mean     0.000
_refine_diff_density_max     0.295
_refine_diff_density_min     -0.589
_refine_ls_extinction_method     none
_refine_ls_extinction_coef     .
loop_
    _atom_type_symbol
    _atom_type_description
    _atom_type_scat_dispersion_real
    _atom_type_scat_dispersion_imag
    _atom_type_scat_source
    'C' 'C' 0.0033 0.0016
                         'International Tables Vol C Tables 4.2.6.8 and 6.1.1.4'
    'H' 'H' 0.0000 0.0000
                         'International Tables Vol C Tables 4.2.6.8 and 6.1.1.4'
    'N' 'N' 0.0061 0.0033
                         'International Tables Vol C Tables 4.2.6.8 and 6.1.1.4'
    'Mn' 'Mn' 0.3368 0.7283
                         'International Tables Vol C Tables 4.2.6.8 and 6.1.1.4'
    'O' 'O' 0.0106 0.0060
                         'International Tables Vol C Tables 4.2.6.8 and 6.1.1.4'
    'S' 'S' 0.1246 0.1234
                         'International Tables Vol C Tables 4.2.6.8 and 6.1.1.4'
_computing_data_collection
;
X-AREA (Stoe & Cie, 2008)
;
_computing_cell_refinement
;
X-AREA (Stoe & Cie, 2008)
;
_computing_data_reduction
;
X-AREA (Stoe & Cie, 2008)
;
_computing_structure_solution
;
SHELXS97 (Sheldrick, 2008)
;
_computing_structure_refinement
;
SHELXL2013 (Sheldrick, 2015)
;
_computing_molecular_graphics
;
XP in SHELXTL (Sheldrick, 2008) and DIAMOND (Brandenburg, 1999)
;
_computing_publication_material
;
publCIF (Westrip, 2010)
;
loop_
    _atom_site_type_symbol
    _atom_site_label
    _atom_site_fract_x
    _atom_site_fract_y
    _atom_site_fract_z
    _atom_site_U_iso_or_equiv
    _atom_site_adp_type
    _atom_site_calc_flag
    _atom_site_occupancy
    _atom_site_disorder_assembly
    _atom_site_disorder_group
    Mn Mn1 0.5000 0.0000 0.5000 0.02111(15) Uani d 1 . .
    N N1 0.6294(3) 0.0926(3) 0.63997(19) 0.0312(5) Uani d 1 . .
    C C1 0.7395(3) 0.1199(3) 0.7004(2) 0.0236(5) Uani d 1 . .
    S S1 0.89299(9) 0.15954(10) 0.78630(6) 0.0394(2) Uani d 1 . .
    O O31 0.2205(2) 0.1737(2) 0.53900(16) 0.0339(4) Uani d 1 . .
    H H1O 0.1462 0.1444 0.6079 0.051 Uiso d 1 . .
    C C31 0.0945(4) 0.2643(4) 0.4439(3) 0.0486(7) Uani d 1 . .
    H H31A -0.0136 0.3337 0.4847 0.073 Uiso calc 1 . .
    H H31B 0.0448 0.1828 0.4074 0.073 Uiso calc 1 . .
    H H31C 0.1659 0.3386 0.3743 0.073 Uiso calc 1 . .
    N N11 0.5945(3) 0.2090(2) 0.33954(17) 0.0222(4) Uani d 1 . .
    N N12 0.7263(3) 0.6192(2) 0.03652(18) 0.0274(4) Uani d 1 . .
    C C11 0.5795(3) 0.3682(3) 0.3576(2) 0.0264(5) Uani d 1 . .
    H H11 0.5369 0.3866 0.4427 0.032 Uiso calc 1 . .
    C C12 0.6210(3) 0.5063(3) 0.2624(2) 0.0252(5) Uani d 1 . .
    H H12 0.6057 0.6157 0.2825 0.030 Uiso calc 1 . .
    C C13 0.6867(3) 0.4861(3) 0.1345(2) 0.0210(4) Uani d 1 . .
    C C14 0.7077(3) 0.3182(3) 0.1162(2) 0.0230(4) Uani d 1 . .
    H H14 0.7554 0.2942 0.0334 0.028 Uiso calc 1 . .
    C C15 0.6594(3) 0.1895(3) 0.2177(2) 0.0235(5) Uani d 1 . .
    H H15 0.6727 0.0783 0.2011 0.028 Uiso calc 1 . .
    C C16 0.6858(4) 0.7919(3) 0.0569(3) 0.0353(6) Uani d 1 . .
    H H16A 0.7210 0.8713 -0.0243 0.053 Uiso calc 1 . .
    H H16B 0.7612 0.8015 0.1244 0.053 Uiso calc 1 . .
    H H16C 0.5479 0.8196 0.0844 0.053 Uiso calc 1 . .
    C C17 0.7938(3) 0.5957(3) -0.0944(2) 0.0309(5) Uani d 1 . .
    H H17A 0.8140 0.7059 -0.1514 0.046 Uiso calc 1 . .
    H H17B 0.6972 0.5482 -0.1267 0.046 Uiso calc 1 . .
    H H17C 0.9158 0.5171 -0.0934 0.046 Uiso calc 1 . .
loop_
    _atom_site_aniso_label
    _atom_site_aniso_U_11
    _atom_site_aniso_U_22
    _atom_site_aniso_U_33
    _atom_site_aniso_U_12
    _atom_site_aniso_U_13
    _atom_site_aniso_U_23
    Mn1 0.0216(2) 0.0237(3) 0.0185(2) -0.00575(18) 0.00127(17) -0.00564(18)
    N1 0.0330(10) 0.0364(12) 0.0282(10) -0.0112(9) -0.0016(8) -0.0117(9)
    C1 0.0254(11) 0.0242(11) 0.0201(10) -0.0035(8) 0.0040(8) -0.0067(9)
    S1 0.0261(3) 0.0703(5) 0.0288(3) -0.0110(3) 0.0005(2) -0.0240(3)
    O31 0.0250(8) 0.0444(11) 0.0258(8) 0.0030(7) 0.0033(6) -0.0046(8)
    C31 0.0373(15) 0.062(2) 0.0343(14) 0.0113(13) -0.0022(11) -0.0017(13)
    N11 0.0272(9) 0.0210(9) 0.0188(9) -0.0037(7) 0.0014(7) -0.0070(7)
    N12 0.0300(10) 0.0241(10) 0.0248(10) -0.0039(8) 0.0015(8) -0.0017(8)
    C11 0.0325(12) 0.0263(12) 0.0210(11) -0.0043(9) 0.0028(8) -0.0100(9)
    C12 0.0306(11) 0.0201(11) 0.0267(11) -0.0032(9) -0.0011(9) -0.0100(9)
    C13 0.0143(9) 0.0245(11) 0.0238(10) -0.0031(8) -0.0019(7) -0.0040(9)
    C14 0.0205(10) 0.0270(11) 0.0210(10) -0.0009(8) 0.0022(8) -0.0090(9)
    C15 0.0222(10) 0.0242(11) 0.0258(11) -0.0021(8) 0.0013(8) -0.0119(9)
    C16 0.0405(14) 0.0234(12) 0.0399(14) -0.0064(10) -0.0011(11) -0.0034(11)
    C17 0.0274(11) 0.0402(14) 0.0217(11) -0.0070(10) -0.0001(9) 0.0001(10)
_geom_special_details
;
 All esds (except the esd in the dihedral angle between two l.s. planes)
 are estimated using the full covariance matrix.  The cell esds are taken
 into account individually in the estimation of esds in distances, angles
 and torsion angles; correlations between esds in cell parameters are only
 used when they are defined by crystal symmetry.  An approximate (isotropic)
 treatment of cell esds is used for estimating esds involving l.s. planes.
;
loop_
    _geom_bond_atom_site_label_1
    _geom_bond_atom_site_label_2
    _geom_bond_site_symmetry_2
    _geom_bond_distance
    _geom_bond_publ_flag
    Mn1 N1 2_656 2.192(2) ?
    Mn1 N1 . 2.192(2) ?
    Mn1 N11 . 2.2302(17) ?
    Mn1 N11 2_656 2.2302(17) ?
    Mn1 O31 . 2.2676(17) ?
    Mn1 O31 2_656 2.2676(17) ?
    N1 C1 . 1.160(3) ?
    C1 S1 . 1.634(2) ?
    O31 C31 . 1.429(3) ?
    O31 H1O . 0.8500 ?
    C31 H31A . 0.9800 ?
    C31 H31B . 0.9800 ?
    C31 H31C . 0.9800 ?
    N11 C11 . 1.341(3) ?
    N11 C15 . 1.349(3) ?
    N12 C13 . 1.355(3) ?
    N12 C16 . 1.448(3) ?
    N12 C17 . 1.452(3) ?
    C11 C12 . 1.370(3) ?
    C11 H11 . 0.9500 ?
    C12 C13 . 1.412(3) ?
    C12 H12 . 0.9500 ?
    C13 C14 . 1.408(3) ?
    C14 C15 . 1.368(3) ?
    C14 H14 . 0.9500 ?
    C15 H15 . 0.9500 ?
    C16 H16A . 0.9800 ?
    C16 H16B . 0.9800 ?
    C16 H16C . 0.9800 ?
    C17 H17A . 0.9800 ?
    C17 H17B . 0.9800 ?
    C17 H17C . 0.9800 ?
loop_
    _geom_angle_atom_site_label_1
    _geom_angle_atom_site_label_2
    _geom_angle_atom_site_label_3
    _geom_angle_site_symmetry_1
    _geom_angle_site_symmetry_3
    _geom_angle
    _geom_angle_publ_flag
    N1 Mn1 N1 2_656 . 180.0 ?
    N1 Mn1 N11 2_656 . 89.19(7) ?
    N1 Mn1 N11 . . 90.81(7) ?
    N1 Mn1 N11 2_656 2_656 90.81(7) ?
    N1 Mn1 N11 . 2_656 89.19(7) ?
    N11 Mn1 N11 . 2_656 180.0 ?
    N1 Mn1 O31 2_656 . 90.50(7) ?
    N1 Mn1 O31 . . 89.50(7) ?
    N11 Mn1 O31 . . 89.07(6) ?
    N11 Mn1 O31 2_656 . 90.93(6) ?
    N1 Mn1 O31 2_656 2_656 89.50(7) ?
    N1 Mn1 O31 . 2_656 90.50(7) ?
    N11 Mn1 O31 . 2_656 90.93(6) ?
    N11 Mn1 O31 2_656 2_656 89.07(6) ?
    O31 Mn1 O31 . 2_656 180.0 ?
    C1 N1 Mn1 . . 162.79(19) ?
    N1 C1 S1 . . 179.4(2) ?
    C31 O31 Mn1 . . 125.44(16) ?
    C31 O31 H1O . . 105.1 ?
    Mn1 O31 H1O . . 119.1 ?
    O31 C31 H31A . . 109.5 ?
    O31 C31 H31B . . 109.5 ?
    H31A C31 H31B . . 109.5 ?
    O31 C31 H31C . . 109.5 ?
    H31A C31 H31C . . 109.5 ?
    H31B C31 H31C . . 109.5 ?
    C11 N11 C15 . . 115.11(18) ?
    C11 N11 Mn1 . . 120.90(14) ?
    C15 N11 Mn1 . . 123.89(15) ?
    C13 N12 C16 . . 120.6(2) ?
    C13 N12 C17 . . 121.3(2) ?
    C16 N12 C17 . . 117.81(19) ?
    N11 C11 C12 . . 124.8(2) ?
    N11 C11 H11 . . 117.6 ?
    C12 C11 H11 . . 117.6 ?
    C11 C12 C13 . . 120.0(2) ?
    C11 C12 H12 . . 120.0 ?
    C13 C12 H12 . . 120.0 ?
    N12 C13 C14 . . 122.6(2) ?
    N12 C13 C12 . . 122.2(2) ?
    C14 C13 C12 . . 115.22(19) ?
    C15 C14 C13 . . 120.1(2) ?
    C15 C14 H14 . . 120.0 ?
    C13 C14 H14 . . 120.0 ?
    N11 C15 C14 . . 124.7(2) ?
    N11 C15 H15 . . 117.6 ?
    C14 C15 H15 . . 117.6 ?
    N12 C16 H16A . . 109.5 ?
    N12 C16 H16B . . 109.5 ?
    H16A C16 H16B . . 109.5 ?
    N12 C16 H16C . . 109.5 ?
    H16A C16 H16C . . 109.5 ?
    H16B C16 H16C . . 109.5 ?
    N12 C17 H17A . . 109.5 ?
    N12 C17 H17B . . 109.5 ?
    H17A C17 H17B . . 109.5 ?
    N12 C17 H17C . . 109.5 ?
    H17A C17 H17C . . 109.5 ?
    H17B C17 H17C . . 109.5 ?
loop_
    _geom_hbond_atom_site_label_D
    _geom_hbond_atom_site_label_H
    _geom_hbond_atom_site_label_A
    _geom_hbond_site_symmetry_A
    _geom_hbond_distance_DH
    _geom_hbond_distance_HA
    _geom_hbond_distance_DA
    _geom_hbond_angle_DHA
    O31 H1O S1 1_455 0.85 2.42 3.2409(18) 161.1
_shelx_hkl_file
;
   1   0   0 3204.06   43.01   0
  -1   0   0 3229.51   46.37   0
  -2   0   0 1261.29   26.01   0
   2   0   0 1239.35   22.64   0
  -3   0   0   -2.81   14.81   0
   3   0   0    4.17   10.03   0
  -4   0   0    5.91   13.06   0
   4   0   0   15.46    9.16   0
   5   0   0 1161.77   16.65   0
  -5   0   0 1137.61   19.62   0
   6   0   0   22.87   10.33   0
  -6   0   0   27.65   13.63   0
   7   0   0  132.37   12.24   0
  -7   0   0  130.81   15.47   0
  -8   0   0  142.63   15.88   0
   8   0   0  154.27   13.53   0
   8  -1   0  179.75   14.91   0
  -8   1   0  197.04   17.35   0
  -7   1   0   24.57   14.43   0
   7  -1   0    8.93   11.75   0
   6  -1   0  311.87   12.01   0
  -6   1   0  339.16   14.63   0
  -5   1   0  125.27   15.47   0
   5  -1   0  149.56   12.06   0
  -4   1   0   -7.75   12.81   0
   4  -1   0    0.52    9.10   0
  -3   1   0 5885.69   37.96   0
   3  -1   0 5876.46   36.16   0
  -2   1   0 4346.33   39.06   0
   2  -1   0 4154.96   37.45   0
  -1   1   0  382.42   22.09   0
   1  -1   0  387.11   21.19   0
   0   1   0  681.66   25.86   0
   0  -1   0  669.23   28.64   0
  -1  -1   0   10.08   17.76   0
   1   1   0    4.44   11.80   0
  -2  -1   0   75.55   17.94   0
   2   1   0   85.97   12.82   0
   3   1   0  132.89   10.66   0
  -3  -1   0  125.26   15.36   0
   4   1   0  285.97   11.03   0
  -4  -1   0  272.31   14.43   0
   5   1   0  998.23   15.00   0
  -5  -1   0  850.70   13.43   0
  -6  -1   0   14.93   13.38   0
   6   1   0   26.02   10.19   0
   7   1   0  837.61   16.17   0
  -7  -1   0  904.70   18.49   0
   8   1   0  307.30   13.34   0
  -8  -1   0  304.56   15.55   0
   8  -2   0  122.20   15.72   0
  -8   2   0  147.76   16.52   0
   7  -2   0   36.79   11.67   0
  -7   2   0   23.19   13.97   0
   6  -2   0  617.97   13.65   0
  -6   2   0  613.78   15.63   0
  -5   2   0    8.31   14.07   0
   5  -2   0   -7.76   10.91   0
  -4   2   0  103.07   15.61   0
   4  -2   0   97.74    9.92   0
  -3   2   0  999.23   19.86   0
   3  -2   0  999.62   18.72   0
  -2   2   0  187.49   16.05   0
   2  -2   0  209.69   19.57   0
  -1   2   0 6854.62   52.22   0
   0   2   0  310.59   16.76   0
   0  -2   0  295.54   19.77   0
   1   2   0   17.01   12.63   0
  -1  -2   0   15.58   16.86   0
  -2  -2   0 1699.02   23.27   0
   2   2   0 1856.55   21.21   0
   3   2   0   29.12    9.22   0
  -3  -2   0   29.15   13.58   0
  -4  -2   0 1659.17   19.56   0
   4   2   0 1673.83   17.37   0
  -5  -2   0  262.49   15.76   0
   5   2   0  239.96   12.09   0
  -6  -2   0  329.51   14.58   0
   6   2   0  316.16   11.96   0
   7   2   0  922.64   13.32   0
  -7  -2   0 1016.78   18.58   0
  -8  -2   0    9.32   13.68   0
   8   2   0   -7.55   11.45   0
   8  -3   0   19.59   21.52   0
  -8   3   0    8.14   17.39   0
  -7   3   0   14.11   13.48   0
   7  -3   0   18.92   17.68   0
   6  -3   0  242.91   17.50   0
  -6   3   0  273.14   15.95   0
   5  -3   0   30.56   13.69   0
  -5   3   0   20.01   13.38   0
   4  -3   0  875.80   22.76   0
  -4   3   0  921.80   19.24   0
   3  -3   0 1237.36   29.88   0
  -3   3   0 1274.88   20.24   0
  -2   3   0 1040.44   22.61   0
   2  -3   0 1034.80   19.40   0
  -1   3   0  986.85   21.23   0
   1  -3   0 1004.89   20.31   0
   0  -3   0 1559.03   23.88   0
   0   3   0 1592.24   22.23   0
  -1  -3   0  565.77   14.23   0
   1   3   0  621.12   14.59   0
  -2  -3   0 1237.63   19.71   0
   2   3   0 1227.39   16.86   0
   3   3   0  153.40   10.06   0
  -3  -3   0  233.09   14.15   0
  -4  -3   0 2941.16   22.89   0
   4   3   0 2708.29   18.85   0
  -5  -3   0  103.18   14.77   0
   5   3   0   89.25   11.09   0
  -6  -3   0  167.21   13.42   0
   6   3   0  157.99   10.78   0
  -7  -3   0   27.50   14.53   0
   7   3   0   13.07   11.79   0
   8   3   0   -9.32   13.64   0
  -8  -3   0    3.97   16.51   0
  -7   4   0  207.27   16.85   0
   7  -4   0  171.26   18.56   0
  -6   4   0  160.62   14.86   0
   6  -4   0  129.44   16.02   0
  -5   4   0  343.51   16.84   0
   5  -4   0  313.44   18.42   0
  -4   4   0  137.26   17.24   0
   4  -4   0  123.56   21.02   0
   3  -4   0  459.94   14.40   0
  -3   4   0  527.98   20.07   0
  -2   4   0 1663.23   23.72   0
   2  -4   0 1578.98   20.27   0
  -1   4   0 1656.79   24.16   0
  -1   4   0 1663.04   21.01   0
   0   4   0   18.69   12.72   0
   0   4   0   18.48    9.16   0
  -1  -4   0  163.63   13.63   0
   1   4   0  163.54   10.33   0
  -2  -4   0  411.08   14.69   0
   2   4   0  417.23   11.51   0
   3   4   0 1417.49   16.09   0
  -3  -4   0 1467.31   18.33   0
   4   4   0   28.77    9.66   0
  -4  -4   0   27.24   11.43   0
   5   4   0   20.33   10.51   0
  -5  -4   0   15.18   13.44   0
   6   4   0 1118.91   14.86   0
  -6  -4   0 1165.48   16.56   0
   7   4   0   -0.93   11.66   0
  -7  -4   0   29.21   10.22   0
   8   4   0   15.64   14.07   0
  -8  -4   0   54.76   16.04   0
  -7   5   0  143.95   18.58   0
   7  -5   0  173.00   16.89   0
  -6   5   0    8.99   16.51   0
   6  -5   0    3.35   14.02   0
   5  -5   0   25.24   11.69   0
  -5   5   0   35.22   17.51   0
  -4   5   0  404.67   14.92   0
   4  -5   0  373.17   14.42   0
   3  -5   0   37.90   13.04   0
  -3   5   0   31.04   13.51   0
  -2   5   0  588.42   17.32   0
  -2   5   0  610.65   17.00   0
  -1   5   0  101.96    9.59   0
  -1   5   0  101.46   11.90   0
   0   5   0 1005.94   15.49   0
   0   5   0  930.42   17.39   0
   1   5   0  657.23   12.96   0
  -1  -5   0  712.76   15.20   0
  -2  -5   0   11.26    8.06   0
   2   5   0   17.20    8.42   0
  -3  -5   0 2254.55   20.76   0
   3   5   0 2279.78   19.83   0
   4   5   0   65.72   10.94   0
  -4  -5   0   93.78   13.82   0
  -5  -5   0   38.09   12.65   0
   5   5   0   41.87    7.12   0
   6   5   0  345.68   13.16   0
  -6  -5   0  353.83   16.11   0
  -7  -5   0   17.02   13.64   0
   7   5   0   19.34    7.86   0
  -8  -5   0   49.51   16.16   0
   8   5   0   69.85   10.36   0
   6  -6   0    1.67   16.85   0
  -6   6   0    0.67   19.67   0
   5  -6   0  107.31   14.38   0
  -5   6   0  106.50   14.48   0
  -4   6   0  223.85   18.49   0
   4  -6   0  198.43   13.14   0
  -3   6   0  673.89   18.66   0
  -3   6   0  669.34   14.87   0
  -2   6   0  180.23   11.62   0
  -2   6   0  187.29   16.36   0
  -1   6   0   11.83   15.92   0
  -1   6   0    4.38   10.08   0
   0   6   0 1334.54   19.37   0
   0   6   0 1173.97   19.15   0
  -1  -6   0  806.63   16.91   0
   1   6   0  864.28   16.84   0
   2   6   0   31.02   10.43   0
  -2  -6   0   44.47   13.36   0
  -3  -6   0   71.84    9.70   0
   3   6   0   80.40    7.74   0
  -4  -6   0   52.68    8.89   0
   4   6   0   63.60    9.85   0
   5   6   0  731.48   12.90   0
  -5  -6   0  711.04   14.78   0
  -6  -6   0  253.59   11.12   0
   6   6   0  245.00   12.64   0
  -7  -6   0   48.53   16.24   0
   7   6   0   50.77    9.74   0
  -5   7   0   61.22   20.15   0
  -5   7   0   71.09   14.25   0
  -4   7   0   11.48   11.38   0
  -4   7   0   32.72   16.43   0
  -3   7   0  510.78   19.95   0
  -3   7   0  525.46   15.42   0
  -2   7   0   49.53   11.50   0
  -2   7   0   55.29   11.71   0
  -1   7   0   -7.59   14.10   0
  -1   7   0   -3.84    9.26   0
   0   7   0   -1.17   11.94   0
   0   7   0   -7.01   11.80   0
   1   7   0  197.49   10.93   0
   1   7   0  211.44   13.30   0
   2   7   0  304.93   11.48   0
  -2  -7   0  321.22   13.36   0
  -3  -7   0  755.74   15.17   0
   3   7   0  741.64   13.38   0
  -4  -7   0  724.73   14.36   0
   4   7   0  677.17   13.99   0
  -5  -7   0  385.13   15.26   0
   5   7   0  375.23   13.31   0
  -6  -7   0    9.50   13.11   0
   6   7   0   -0.06   11.34   0
   7   7   0   57.99   14.42   0
  -7  -7   0   47.54   11.48   0
  -4   8   0   16.40   18.96   0
  -4   8   0   10.24   16.85   0
  -3   8   0  107.98   17.48   0
  -3   8   0   97.32   19.91   0
  -2   8   0   14.07   11.43   0
  -2   8   0   10.62   15.95   0
  -1   8   0   19.35   16.44   0
  -1   8   0    4.73   14.07   0
   0   8   0   -0.82   14.78   0
   1   8   0  329.38   13.52   0
   1   8   0  358.17   15.71   0
  -2  -8   0  363.47   15.20   0
   2   8   0  376.15   13.53   0
   3   8   0   37.96   11.72   0
  -3  -8   0   54.64    9.50   0
  -4  -8   0  285.92   14.72   0
   4   8   0  298.06   12.53   0
  -5  -8   0   99.13   14.75   0
   5   8   0  107.17   13.17   0
   6   8   0   16.82   13.90   0
  -6  -8   0   12.34   15.48   0
  -2   9   0   14.88   15.01   0
  -2   9   0   14.89   13.85   0
  -1   9   0   75.66   15.91   0
  -1   9   0   84.19   17.20   0
   0   9   0    1.35   24.50   0
   1   9   0  119.71   12.11   0
   1   9   0  125.65   13.63   0
   2   9   0  201.80   14.26   0
   2   9   0  218.18   12.68   0
   3   9   0   81.93   13.74   0
  -3  -9   0   58.16   15.49   0
  -4  -9   0   68.88   15.36   0
   4   9   0   42.05   14.11   0
   5   9   0    4.61   13.70   0
  -5  -9   0   18.29   14.99   0
   0  10   0  278.85   21.01   0
   0  10   0  279.52   19.76   0
   1  10   0    2.74   19.37   0
   2  10   0   -7.61   16.97   0
   2  10   0   -3.99   15.14   0
  -4  -9   1   27.85   15.21   0
   4   9  -1   -2.04   13.72   0
  -3  -9   1   26.44   14.87   0
   3   9  -1   30.73   13.80   0
   2   9  -1  131.01   15.88   0
   2   9  -1  134.97   14.01   0
   1   9  -1  152.15   16.60   0
   1   9  -1  128.18   16.26   0
   0   9  -1  164.37   16.43   0
   0   9  -1  197.24   14.46   0
  -1   9  -1   34.27   15.16   0
  -1   9  -1   17.22   13.51   0
  -2   9  -1   19.56   13.45   0
  -2   9  -1    0.14   18.65   0
   6   8  -1    4.08   14.18   0
  -6  -8   1    9.72   15.19   0
  -5  -8   1  173.00   16.37   0
   5   8  -1  199.12   14.57   0
   4   8  -1  -14.56   11.23   0
  -4  -8   1   -9.70   13.05   0
  -3  -8   1   98.28   13.50   0
   3   8  -1  103.85   11.80   0
   2   8  -1  302.61   12.88   0
   2   8  -1  284.50   15.02   0
   1   8  -1  234.99   12.69   0
   1   8  -1  229.09   14.49   0
   0   8  -1  209.01   12.56   0
   0   8  -1  185.12   14.40   0
  -1   8  -1   15.41   13.20   0
  -1   8  -1    3.65   11.18   0
  -2   8  -1  147.14   13.84   0
  -2   8  -1  132.32   14.65   0
  -3   8  -1   41.62   15.92   0
  -3   8  -1   49.19   13.99   0
  -4   8  -1   10.16   16.95   0
  -4   8  -1   12.21   15.40   0
   7   7  -1   -6.22   15.29   0
  -7  -7   1   12.76   17.24   0
  -6  -7   1  140.23   16.32   0
   6   7  -1  136.36   14.18   0
   5   7  -1  321.61   12.99   0
  -5  -7   1  331.59   14.59   0
   4   7  -1   84.33    8.50   0
  -4  -7   1   88.49   14.20   0
   3   7  -1  336.66   11.01   0
  -3  -7   1  330.71   12.91   0
   2   7  -1  451.55   11.69   0
  -2  -7   1  412.25   13.56   0
   1   7  -1 1033.86   14.80   0
   1   7  -1  980.82   16.62   0
   0   7  -1   88.82   10.07   0
   0   7  -1   86.20   12.24   0
  -1   7  -1  572.83   34.17   0
  -2   7  -1    2.32   11.33   0
  -2   7  -1    9.14   13.71   0
  -3   7  -1  224.84   15.04   0
  -3   7  -1  222.91   12.98   0
  -4   7  -1   78.15   14.24   0
  -4   7  -1   78.95   13.82   0
  -5   7  -1   56.54   16.18   0
  -5   7  -1   54.36   14.13   0
  -7  -6   1    2.17   16.09   0
   7   6  -1   30.37   13.72   0
   6   6  -1  323.15    9.98   0
  -6  -6   1  340.04   14.93   0
   5   6  -1   65.37   11.92   0
  -5  -6   1   85.95   14.38   0
   4   6  -1  968.99   14.11   0
  -4  -6   1  988.75   15.88   0
   3   6  -1  775.91   11.62   0
  -3  -6   1  885.49   16.15   0
   2   6  -1  398.58   12.38   0
  -2  -6   1  398.45   14.59   0
   1   6  -1  264.95   11.88   0
   1   6  -1  251.27   14.74   0
   0   6  -1    4.41   10.14   0
   0   6  -1    3.22   13.29   0
  -1   6  -1  868.23   30.76   0
  -2   6  -1  910.39   17.31   0
  -2   6  -1  829.20   19.27   0
  -3   6  -1  167.00   10.79   0
  -3   6  -1  181.61   12.80   0
   4  -6   1  289.00   15.80   0
  -4   6  -1  281.78   18.53   0
   5  -6   1   26.62   13.83   0
  -5   6  -1   21.41   16.51   0
   6  -6   1   74.66   17.78   0
  -6   6  -1   67.43   16.52   0
  -8  -5   1  -11.76   15.99   0
   8   5  -1   -6.18   13.87   0
  -7  -5   1   88.14   13.80   0
   7   5  -1   61.68   11.63   0
  -6  -5   1  492.72   12.56   0
   6   5  -1  539.58   13.80   0
  -5  -5   1    5.16   11.88   0
   5   5  -1    5.03    9.31   0
  -4  -5   1  249.38   14.17   0
   4   5  -1  247.55   11.43   0
   3   5  -1  130.80   11.13   0
  -3  -5   1  110.72   14.38   0
   2   5  -1  280.15   10.15   0
  -2  -5   1  272.02   12.65   0
  -1  -5   1  626.24   14.71   0
   1   5  -1  604.05   10.63   0
   0   5  -1    5.09    8.22   0
   0   5  -1   -7.63   11.36   0
  -1   5  -1 1554.80   19.58   0
  -1   5  -1 1644.25   18.27   0
  -2   5  -1  834.07   17.89   0
  -2   5  -1  852.78   15.68   0
   3  -5   1   66.72   10.83   0
  -3   5  -1   80.64   16.28   0
   4  -5   1  399.99   12.49   0
  -4   5  -1  431.94   17.16   0
   5  -5   1  -11.62   11.49   0
  -5   5  -1    6.16   14.05   0
   6  -5   1   36.33   12.84   0
  -6   5  -1   43.27   15.18   0
   8   4  -1    7.46   13.73   0
  -8  -4   1   12.22   11.51   0
  -7  -4   1  609.63   16.83   0
   7   4  -1  600.70   14.40   0
   6   4  -1  279.18    8.67   0
  -6  -4   1  291.27   13.34   0
  -5  -4   1  127.47   13.59   0
   5   4  -1  109.96   10.73   0
   4   4  -1  586.01   13.36   0
  -4  -4   1  558.34   16.20   0
   3   4  -1   23.92    8.34   0
  -3  -4   1   21.31   11.65   0
  -2  -4   1  564.66   14.77   0
   2   4  -1  563.85   12.11   0
   1   4  -1   70.25    9.18   0
  -1  -4   1   85.51   12.66   0
   0   4  -1  301.31   11.35   0
   0   4  -1  298.57   14.29   0
  -1   4  -1 2200.76   23.05   0
  -1   4  -1 2264.86   21.59   0
   2  -4   1  208.75   10.50   0
  -2   4  -1  195.62   12.95   0
  -3   4  -1  286.81   15.59   0
   3  -4   1  301.28   14.81   0
   4  -4   1  151.71   11.48   0
  -4   4  -1  161.01   16.97   0
  -5   4  -1  -12.92   14.83   0
   5  -4   1    4.41   17.88   0
   6  -4   1   30.36   14.32   0
  -6   4  -1   10.44   14.10   0
  -7   4  -1   15.99   16.07   0
   7  -4   1    7.81   16.75   0
   8   3  -1   37.19   14.35   0
  -8  -3   1   67.27   16.59   0
  -7  -3   1  721.16   17.45   0
   7   3  -1  685.03   14.94   0
  -6  -3   1   -0.08   12.35   0
   6   3  -1   15.12    9.45   0
   5   3  -1  188.14   11.37   0
  -5  -3   1  220.46   14.59   0
  -4  -3   1    4.56   11.64   0
   4   3  -1    0.21    8.49   0
   3   3  -1   10.76    8.63   0
  -3  -3   1   -3.36   12.18   0
  -2  -3   1 6213.89   31.39   0
   2   3  -1 5893.58   29.81   0
   1   3  -1   41.95    7.00   0
  -1  -3   1   56.00   14.13   0
   0   3  -1 1536.64   22.37   0
   0   3  -1 1709.61   20.36   0
   1  -3   1 2545.82   24.64   0
  -1   3  -1 2728.73   41.67   0
  -2   3  -1   16.43   12.75   0
   2  -3   1   15.16    9.22   0
  -3   3  -1   83.32   12.41   0
   3  -3   1   86.15   14.38   0
  -4   3  -1   67.23   14.68   0
   4  -3   1   68.71   14.87   0
  -5   3  -1 1307.76   19.13   0
   5  -3   1 1299.71   22.99   0
   6  -3   1  534.19   19.07   0
  -6   3  -1  534.56   17.33   0
   7  -3   1   40.95   14.96   0
  -7   3  -1   46.18   13.79   0
   8  -3   1   95.06   18.75   0
  -8   3  -1   94.78   17.74   0
  -8  -2   1  263.75   13.08   0
   8   2  -1  250.77   11.19   0
   7   2  -1   74.54   11.84   0
  -7  -2   1   57.81   14.77   0
  -6  -2   1   10.77    9.06   0
   6   2  -1   13.82    9.95   0
   5   2  -1 2473.38   20.26   0
  -5  -2   1 2446.07   22.10   0
   4   2  -1  783.25   13.27   0
  -4  -2   1  758.03   13.09   0
   3   2  -1   27.56    8.99   0
  -3  -2   1   27.63   13.28   0
   2   2  -1  147.25   10.80   0
  -2  -2   1  147.90   14.91   0
   1   2  -1 1781.28   22.28   0
  -1  -2   1 1815.68   25.26   0
   0   2  -1 5472.05   40.23   0
   0   2  -1 5414.58   38.34   0
  -1   2  -1    3.55   21.63   0
   1  -2   1   -1.75   10.70   0
  -2   2  -1  168.68   18.21   0
   2  -2   1  159.89   15.05   0
  -3   2  -1 1911.10   22.58   0
   3  -2   1 1910.23   27.49   0
   4  -2   1   55.03   10.34   0
  -4   2  -1   62.38   12.21   0
  -5   2  -1  396.31   15.76   0
   5  -2   1  387.80   14.61   0
  -6   2  -1  157.15   13.01   0
   6  -2   1  142.42   14.00   0
   7  -2   1    7.19   12.31   0
  -7   2  -1   -2.14   13.99   0
   8  -2   1  133.62   18.88   0
  -8   2  -1  138.66   20.21   0
  -8  -1   1  539.75   17.88   0
   8   1  -1  574.20   16.60   0
  -7  -1   1   -6.57   14.71   0
   7   1  -1    0.13   11.49   0
  -6  -1   1  218.32   14.06   0
   6   1  -1  217.64   11.41   0
  -5  -1   1  889.72   18.22   0
   5   1  -1  879.69   15.15   0
   4   1  -1  121.70    9.72   0
  -4  -1   1  114.28   13.01   0
   3   1  -1 2141.39   19.76   0
  -3  -1   1 2264.65   23.91   0
   2   1  -1 1375.28   20.21   0
  -2  -1   1 1370.44   22.82   0
   1   1  -1  960.78   20.80   0
  -1  -1   1  987.18   23.85   0
  -1   1  -1 1120.48   31.17   0
   1  -1   1 1156.50   29.20   0
  -2   1  -1  138.41   16.00   0
   2  -1   1  124.53   13.65   0
   3  -1   1  205.22   11.33   0
  -3   1  -1  214.03   15.12   0
  -4   1  -1 1729.46   20.75   0
   4  -1   1 1744.66   19.00   0
   5  -1   1 1116.28   16.58   0
  -5   1  -1 1111.11   19.26   0
  -6   1  -1   24.33   13.07   0
   6  -1   1    9.25   10.14   0
   7  -1   1  591.68   14.69   0
  -7   1  -1  582.07   17.34   0
  -8   1  -1   73.43   16.43   0
   8  -1   1   77.31   15.25   0
   8   0  -1  560.69   16.73   0
  -8   0   1  549.84   19.04   0
   7   0  -1   -0.83   11.64   0
  -7   0   1  -21.06   14.88   0
   6   0  -1  174.55   11.06   0
  -6   0   1  180.92   13.85   0
  -5   0   1   54.21   15.13   0
   5   0  -1   55.37   11.20   0
   4   0  -1   21.61    8.93   0
  -4   0   1   20.65   12.61   0
  -3   0   1 2764.54   27.25   0
   3   0  -1 2712.13   24.81   0
  -2   0   1  289.53   18.99   0
   2   0  -1  264.64   14.50   0
  -1   0   1  407.02   22.02   0
   1   0  -1  432.56   18.29   0
  -1   0  -1 1772.85   35.81   0
   1   0   1 1736.44   31.82   0
   3   0   1 1088.98   17.39   0
  -3   0  -1 1438.02   22.05   0
  -4   0  -1  199.98   14.51   0
   4   0   1  213.01   10.90   0
   5   0   1  106.16   11.85   0
  -5   0  -1  101.41   15.62   0
   6   0   1   27.19   10.40   0
  -6   0  -1   36.58   13.45   0
   7   0   1 1146.66   16.83   0
  -7   0  -1 1169.28   19.12   0
   8   0   1    1.85   11.36   0
  -8   0  -1    9.54   13.49   0
   8  -1  -1   85.12   14.39   0
  -8   1   1   69.18   16.75   0
   7  -1  -1    1.21   11.58   0
  -7   1   1   12.04   14.33   0
   6  -1  -1  717.63   14.09   0
  -6   1   1  707.99   19.11   0
   5  -1  -1   13.29   10.94   0
  -5   1   1    0.54   14.56   0
   4  -1  -1  841.99   16.66   0
  -4   1   1  800.67   17.31   0
   3  -1  -1  453.18   15.77   0
  -3   1   1  432.91   19.67   0
  -2   1   1 2457.32   32.67   0
   2  -1  -1 2573.59   31.86   0
  -1  -1  -1  748.49   22.08   0
   1   1   1  759.25   19.44   0
  -2  -1  -1 3899.66   35.25   0
   2   1   1 3923.74   32.70   0
   3   1   1  332.84   10.34   0
  -3  -1  -1  343.33   16.82   0
   4   1   1 2076.60   19.50   0
  -4  -1  -1 2072.23   21.55   0
   5   1   1    1.39    8.66   0
  -5  -1  -1   11.23   12.02   0
   6   1   1  231.05    9.09   0
  -6  -1  -1  259.63   14.64   0
  -7  -1  -1  355.45   15.18   0
   7   1   1  372.44   13.67   0
   8   1   1   17.32   11.36   0
  -8  -1  -1    9.41   14.05   0
   8  -2  -1    3.20   13.99   0
  -8   2   1   -0.19   16.15   0
  -7   2   1  211.54   18.35   0
   7  -2  -1  201.42   12.94   0
   6  -2  -1  637.25   13.87   0
  -6   2   1  639.23   16.08   0
   5  -2  -1   20.52   11.04   0
  -5   2   1   21.61   14.22   0
  -4   2   1  469.98   17.84   0
   4  -2  -1  443.70   13.21   0
  -3   2   1    8.00   16.61   0
   3  -2  -1    2.27    9.35   0
  -2   2   1 5810.22   50.05   0
   2  -2  -1 5614.92   46.71   0
  -1   2   1 1904.10   40.38   0
   1  -2  -1 2111.00   51.95   0
   0   2   1 2850.35   44.87   0
   0  -2  -1 2964.25   44.89   0
  -1  -2  -1 5387.77   43.56   0
   1   2   1 5664.64   42.91   0
  -2  -2  -1   98.74   15.92   0
   2   2   1  109.78   11.57   0
  -3  -2  -1    0.16    9.95   0
   3   2   1    7.68    9.38   0
   4   2   1 1120.44   15.30   0
  -4  -2  -1 1189.30   17.83   0
  -5  -2  -1  223.98   14.43   0
   5   2   1  221.13   11.82   0
   6   2   1 1450.64   16.52   0
  -6  -2  -1 1313.47   15.33   0
   7   2   1   -9.67   11.91   0
  -7  -2  -1    0.51   13.71   0
  -8  -2  -1  112.60   14.53   0
   8   2   1  135.77   12.43   0
   9   2   1  134.94   16.09   0
  -9  -2  -1  111.07   18.47   0
  -8   3   1   15.29   18.86   0
   8  -3  -1    6.21   21.27   0
   7  -3  -1  158.42   12.87   0
  -7   3   1  195.96   14.62   0
  -6   3   1   12.69   18.06   0
   6  -3  -1   -3.53   12.57   0
   5  -3  -1  321.75   13.03   0
  -5   3   1  356.18   18.13   0
   4  -3  -1  205.13   12.78   0
  -4   3   1  204.29   19.23   0
  -3   3   1  120.80   15.91   0
   3  -3  -1  116.90   11.98   0
  -2   3   1 5448.90   45.80   0
   2  -3  -1 5440.00   44.06   0
  -1   3   1 1743.41   32.49   0
  -1   3   1 1766.94   29.29   0
   0  -3  -1   46.99   16.21   0
   0   3   1   43.51   12.63   0
  -1  -3  -1   41.09   14.06   0
   1   3   1   36.63   10.20   0
   2   3   1  151.39    8.25   0
  -2  -3  -1  153.13   14.86   0
   3   3   1 1771.95   18.53   0
  -3  -3  -1 1826.88   21.01   0
  -4  -3  -1   21.14   12.41   0
   4   3   1   22.08    8.74   0
  -5  -3  -1  858.21   17.77   0
   5   3   1  898.75   14.97   0
  -6  -3  -1 2093.81   20.16   0
   6   3   1 2025.39   18.16   0
  -7  -3  -1   -2.72   14.77   0
   7   3   1   10.35   11.82   0
   8   3   1   -3.77   11.29   0
  -8  -3  -1   15.13   13.63   0
  -7   4   1   61.02   16.66   0
   7  -4  -1   59.35   17.38   0
   6  -4  -1   34.40   15.09   0
  -6   4   1   36.41   14.62   0
  -5   4   1  967.51   20.56   0
   5  -4  -1  918.94   24.44   0
   4  -4  -1  595.75   26.47   0
  -4   4   1  625.60   18.01   0
   3  -4  -1  800.93   19.46   0
  -3   4   1  868.32   22.24   0
  -2   4   1   63.39   14.39   0
   2  -4  -1   53.47   11.36   0
  -1   4   1 1534.61   24.09   0
  -1   4   1 1483.39   25.61   0
   0   4   1  806.51   16.60   0
   0  -4  -1  819.07   20.64   0
  -1  -4  -1  341.83   14.87   0
   1   4   1  319.84   11.70   0
   2   4   1  891.64   13.31   0
  -2  -4  -1 1031.87   17.85   0
  -3  -4  -1 1919.62   19.95   0
   3   4   1 1915.66   18.21   0
  -4  -4  -1   14.30   11.57   0
   4   4   1    6.30    8.58   0
   5   4   1  984.55   14.77   0
  -5  -4  -1  911.96   14.13   0
  -6  -4  -1   38.64    8.71   0
   6   4   1   45.19    9.58   0
  -7  -4  -1    1.74   10.06   0
   7   4   1   15.30   11.37   0
   8   4   1  187.16   14.51   0
  -8  -4  -1  172.01   17.12   0
  -7   5   1   51.43   22.15   0
   7  -5  -1   45.72   39.62   0
  -6   5   1   -0.91   16.52   0
   6  -5  -1    4.89   13.70   0
  -5   5   1  131.62   18.50   0
   5  -5  -1  138.94   14.78   0
  -4   5   1   50.99   15.46   0
   4  -5  -1   49.90   12.20   0
  -3   5   1  350.34   18.66   0
   3  -5  -1  338.33   15.65   0
  -2   5   1   11.69   13.33   0
  -2   5   1   11.90   16.99   0
  -1   5   1    0.09   11.14   0
  -1   5   1    2.25    8.45   0
   0   5   1  916.59   17.33   0
   0   5   1  866.27   17.71   0
   1   5   1   96.03    9.34   0
  -1  -5  -1  102.90   11.95   0
   2   5   1 1670.64   17.80   0
  -2  -5  -1 1841.58   19.97   0
   3   5   1 1176.86   14.88   0
  -3  -5  -1 1151.03   16.70   0
   4   5   1  173.00   11.36   0
  -4  -5  -1  159.39   14.16   0
  -5  -5  -1  851.70   16.15   0
   5   5   1  796.26   13.89   0
  -6  -5  -1  -10.75   11.84   0
   6   5   1   -5.16    9.39   0
  -7  -5  -1   31.44   13.75   0
   7   5   1   33.27    8.07   0
   8   5   1   26.03   14.08   0
  -8  -5  -1   12.91   16.06   0
  -6   6   1   90.29   20.78   0
   6  -6  -1  104.36   16.76   0
   5  -6  -1   13.73   13.39   0
  -5   6   1    7.73   16.68   0
  -4   6   1   96.50   18.25   0
  -4   6   1   73.50   14.76   0
  -3   6   1  637.53   19.46   0
  -3   6   1  605.62   17.10   0
  -2   6   1    5.68   12.45   0
  -2   6   1    1.67   12.41   0
  -1   6   1  491.84   19.04   0
  -1   6   1  515.57   16.63   0
   0   6   1  581.70   18.81   0
   1   6   1  318.03   12.65   0
  -1  -6  -1  340.73   15.03   0
   2   6   1  903.07   15.36   0
  -2  -6  -1  947.39   17.38   0
   3   6   1  226.15   11.63   0
  -3  -6  -1  247.61   14.21   0
   4   6   1  352.81   11.80   0
  -4  -6  -1  360.57   14.10   0
  -5  -6  -1  108.01   12.24   0
   5   6   1  107.54    7.36   0
   6   6   1  176.87    9.28   0
  -6  -6  -1  170.50   14.98   0
  -7  -6  -1  339.17   14.87   0
   7   6   1  357.93   14.33   0
   8   6   1   96.50   15.70   0
  -8  -6  -1   79.15   18.05   0
  -5   7   1  124.17   20.72   0
  -5   7   1  106.59   23.89   0
  -4   7   1  176.72   20.67   0
  -4   7   1  167.93   15.84   0
  -3   7   1  133.85   18.05   0
  -3   7   1  133.21   15.44   0
  -2   7   1   -3.50   13.91   0
  -2   7   1    3.53   11.46   0
  -1   7   1  327.15   14.24   0
  -1   7   1  312.25   12.40   0
   0   7   1   79.97   13.23   0
  -1  -7  -1  359.79   16.31   0
   1   7   1  342.81   12.23   0
   2   7   1   17.44   12.12   0
  -2  -7  -1   29.29   11.92   0
  -3  -7  -1  485.40   14.02   0
   3   7   1  468.67   12.13   0
   4   7   1  491.04    9.87   0
  -4  -7  -1  512.55   13.87   0
   5   7   1  518.40   10.94   0
  -5  -7  -1  539.98   15.82   0
  -6  -7  -1  188.56   14.43   0
   6   7   1  203.06   12.43   0
  -7  -7  -1   86.84   11.82   0
   7   7   1  106.54   14.08   0
  -4   8   1    2.30   20.03   0
  -4   8   1   18.71   19.46   0
  -3   8   1    8.19   17.11   0
  -3   8   1   20.12   17.18   0
  -2   8   1   69.46   16.45   0
  -2   8   1   66.73   14.62   0
  -1   8   1  173.62   15.30   0
  -1   8   1  157.66   14.47   0
   0   8   1   -1.77   15.62   0
   1   8   1  220.35   14.64   0
   1   8   1  205.33   17.22   0
   2   8   1  190.80   12.70   0
  -2  -8  -1  204.78   14.41   0
   3   8   1  367.76   13.40   0
  -3  -8  -1  342.35   15.11   0
   4   8   1  194.22    9.56   0
  -4  -8  -1  181.63   14.38   0
   5   8   1    6.33   11.20   0
  -5  -8  -1   -2.68   12.79   0
   6   8   1   92.97   14.45   0
  -6  -8  -1   75.97   15.93   0
  -3   9   1   -1.56   19.77   0
  -3   9   1    4.99   21.21   0
  -2   9   1  195.30   22.54   0
  -2   9   1  175.46   15.72   0
  -1   9   1  103.88   19.63   0
  -1   9   1   96.96   17.46   0
   0   9   1   10.51   31.01   0
   1   9   1    1.63   14.67   0
   2   9   1   19.33   13.11   0
   2   9   1    8.50   11.35   0
  -3  -9  -1  198.57   13.72   0
   3   9   1  190.89   12.63   0
  -4  -9  -1   58.94   15.51   0
   4   9   1   77.23   14.04   0
   5   9   1   15.91    9.93   0
  -5  -9  -1   -3.82   15.26   0
   0  10   1    2.54   15.12   0
   0  10   1  -11.11   17.27   0
   1  10   1    2.36   21.90   0
   2  10   1    0.99   20.33   0
   3  10   1  183.75   14.97   0
  -3 -10  -1  142.25   15.82   0
   4   9  -2   10.46   15.01   0
  -4  -9   2    1.89   16.48   0
   3   9  -2   -5.67   15.51   0
   3   9  -2   12.25   13.17   0
   2   9  -2   32.32   13.55   0
   2   9  -2   20.33   15.71   0
   1   9  -2   70.82   14.06   0
   1   9  -2   90.71   15.61   0
   0   9  -2   18.37   13.53   0
   0   9  -2   14.09   15.17   0
  -1   9  -2   44.10   15.30   0
  -1   9  -2   56.46   13.72   0
  -2   9  -2  180.07   18.26   0
  -2   9  -2  173.47   16.66   0
   5   8  -2   27.04   13.72   0
  -5  -8   2   46.24   15.27   0
  -4  -8   2   77.48   14.65   0
   4   8  -2   74.91   14.14   0
   3   8  -2  109.60   11.91   0
  -3  -8   2  127.93   13.32   0
   2   8  -2  -21.04    8.24   0
   2   8  -2   -4.41   13.61   0
   1   8  -2  149.55   14.38   0
   1   8  -2  185.34   12.09   0
   0   8  -2   57.68   11.56   0
   0   8  -2   52.53   13.57   0
  -1   8  -2   31.18   23.23   0
  -2   8  -2  294.36   17.12   0
  -2   8  -2  299.96   13.15   0
  -3   8  -2   94.72   16.09   0
  -3   8  -2  105.51   17.17   0
   6   7  -2   74.90   14.04   0
  -6  -7   2   69.91   15.90   0
   5   7  -2   28.81   11.13   0
  -5  -7   2   43.87   13.05   0
   4   7  -2  334.03   12.80   0
  -4  -7   2  296.77   14.85   0
   3   7  -2  255.77   12.52   0
  -3  -7   2  264.52   14.75   0
   2   7  -2  126.10   10.03   0
   2   7  -2   94.25   12.25   0
   1   7  -2  230.51   12.85   0
   1   7  -2  214.16   10.63   0
   0   7  -2  182.71   12.71   0
   0   7  -2  213.53   10.49   0
  -1   7  -2  515.54   27.47   0
  -2   7  -2   84.05   14.10   0
  -2   7  -2   68.39   11.78   0
  -3   7  -2    1.47   11.88   0
  -3   7  -2    9.40   13.51   0
  -4   7  -2    3.02   15.71   0
  -4   7  -2  -11.14   13.55   0
  -5   7  -2   -3.10   13.99   0
  -5   7  -2   20.44   15.34   0
  -7  -6   2  538.92   18.43   0
   7   6  -2  558.34   16.66   0
   6   6  -2  268.73   12.30   0
  -6  -6   2  235.83   14.20   0
   5   6  -2   23.57   11.10   0
  -5  -6   2   10.73   13.59   0
   4   6  -2  407.09    9.01   0
  -4  -6   2  428.34   13.28   0
   3   6  -2   98.21    7.33   0
  -3  -6   2  104.33   12.43   0
   2   6  -2  913.58   14.35   0
  -2  -6   2  872.09   16.21   0
   1   6  -2  156.62   10.24   0
   1   6  -2  189.33   11.14   0
   0   6  -2  210.14   13.80   0
   0   6  -2  209.06   11.33   0
  -1   6  -2   11.83   16.23   0
  -2   6  -2    5.35    9.40   0
  -2   6  -2   -0.91   11.75   0
  -3   6  -2  863.75   14.44   0
  -3   6  -2  872.45   16.32   0
   4  -6   2  475.87   14.67   0
  -4   6  -2  485.53   16.47   0
  -5   6  -2   36.81   14.51   0
   5  -6   2    4.69   13.91   0
  -6   6  -2   55.56   19.81   0
   6  -6   2   79.78   14.57   0
  -7  -5   2  367.35   17.66   0
   7   5  -2  362.27   15.56   0
   6   5  -2   23.23    8.21   0
  -6  -5   2    3.23   13.85   0
  -5  -5   2   50.82   11.80   0
   5   5  -2   55.43    9.52   0
  -4  -5   2  269.61   13.47   0
   4   5  -2  266.27   11.09   0
   3   5  -2   75.02   10.76   0
  -3  -5   2   79.54   13.54   0
  -2  -5   2   67.92   13.74   0
   2   5  -2   51.40    7.68   0
   1   5  -2  145.29    9.24   0
   1   5  -2  114.82   11.99   0
   0   5  -2 1040.11   14.33   0
   0   5  -2  958.32   15.99   0
  -1   5  -2 3093.40   23.03   0
  -1   5  -2 2837.87   24.13   0
  -2   5  -2   41.84   21.19   0
  -3   5  -2  186.25   13.49   0
   3  -5   2  170.47   11.15   0
  -4   5  -2  279.30   13.39   0
   4  -5   2  256.84   11.23   0
   5  -5   2  109.98   12.15   0
  -5   5  -2  111.37   14.51   0
   6  -5   2   36.75   13.89   0
  -6   5  -2   46.67   16.53   0
   8   4  -2  103.19   14.66   0
  -8  -4   2  114.09   12.01   0
   7   4  -2  107.19   12.00   0
  -7  -4   2  119.23   14.33   0
   6   4  -2   16.90    8.07   0
  -6  -4   2   20.98   10.14   0
   5   4  -2 1141.38   14.50   0
  -5  -4   2 1152.98   16.55   0
  -4  -4   2    1.78   13.63   0
   4   4  -2   18.75   10.24   0
  -3  -4   2  300.36   12.71   0
   3   4  -2  291.01    8.05   0
   2   4  -2  603.68   12.06   0
  -2  -4   2  687.23   14.83   0
   1   4  -2   37.46    6.23   0
  -1  -4   2   33.97   11.92   0
   0   4  -2 1359.76   16.41   0
   0   4  -2 1209.61   18.05   0
  -1   4  -2  947.45   16.81   0
  -1   4  -2 1003.25   14.77   0
   2  -4   2  932.52   14.75   0
  -2   4  -2  937.65   26.13   0
   3  -4   2   86.01   10.97   0
  -3   4  -2   74.35   14.04   0
  -4   4  -2   18.07   12.78   0
   4  -4   2   -5.78   10.07   0
  -5   4  -2  667.90   15.41   0
   5  -4   2  644.69   13.54   0
  -6   4  -2   14.84   13.76   0
   6  -4   2    2.69   13.81   0
   7  -4   2    2.46   16.89   0
  -7   4  -2    1.87   16.11   0
  -8  -3   2  221.05   17.38   0
   8   3  -2  226.12   14.93   0
   7   3  -2   -9.51   11.51   0
  -7  -3   2   -6.23   14.12   0
  -6  -3   2   96.60   12.43   0
   6   3  -2   79.01    9.92   0
  -5  -3   2 1082.71   14.32   0
   5   3  -2 1099.84   13.10   0
   4   3  -2   69.51    7.96   0
  -4  -3   2   70.20   11.58   0
   3   3  -2    3.96    8.40   0
  -3  -3   2   12.16   11.68   0
  -2  -3   2  -26.12   13.21   0
   2   3  -2   10.30    8.67   0
   1   3  -2 1358.38   15.33   0
  -1  -3   2 1511.44   19.79   0
   0   3  -2 6621.85   35.28   0
   0   3  -2 7648.24   36.16   0
  -1   3  -2  100.88   17.64   0
   1  -3   2   83.68    9.89   0
  -2   3  -2 1406.68   28.94   0
   2  -3   2 1384.57   17.20   0
   3  -3   2  233.67   10.33   0
  -3   3  -2  219.16   12.99   0
  -4   3  -2  124.30   14.53   0
   4  -3   2  118.24   15.05   0
  -5   3  -2  178.25   13.80   0
   5  -3   2  154.28   14.41   0
  -6   3  -2   12.45   14.26   0
   6  -3   2   13.25   12.30   0
  -7   3  -2  367.68   15.86   0
   7  -3   2  375.19   17.69   0
  -8  -2   2  406.50   18.20   0
   8   2  -2  378.86   15.94   0
  -7  -2   2    8.81   14.36   0
   7   2  -2   27.28   11.55   0
  -6  -2   2  159.07   13.21   0
   6   2  -2  189.39   10.65   0
   5   2  -2   31.31   10.52   0
  -5  -2   2   17.01   13.80   0
  -4  -2   2  218.23   12.92   0
   4   2  -2  202.79    7.88   0
   3   2  -2 1768.45   16.57   0
  -3  -2   2 2070.65   21.02   0
   2   2  -2 1103.98   16.12   0
  -2  -2   2 1210.28   19.25   0
  -1  -2   2 6074.40   35.50   0
   1   2  -2 6393.19   34.90   0
   0   2  -2  239.11    9.76   0
   0   2  -2  228.31   12.15   0
   1  -2   2   12.52    9.72   0
  -1   2  -2    6.52   18.03   0
  -2   2  -2  923.16   24.12   0
   2  -2   2  982.84   21.54   0
  -3   2  -2    5.38    8.60   0
   3  -2   2    3.70   11.58   0
  -4   2  -2  218.41   12.78   0
   4  -2   2  216.63   14.05   0
  -5   2  -2  223.68   14.78   0
   5  -2   2  211.40   12.99   0
   6  -2   2   74.74   15.45   0
  -6   2  -2   86.12   12.44   0
  -7   2  -2  284.75   15.33   0
   7  -2   2  268.72   14.57   0
  -8   2  -2   10.29   15.84   0
   8  -2   2    6.63   18.25   0
   8   1  -2  174.83   14.65   0
  -8  -1   2  190.83   17.11   0
   7   1  -2   25.30   11.82   0
  -7  -1   2   30.55   14.56   0
  -6  -1   2  636.75   15.44   0
   6   1  -2  570.96   12.87   0
  -5  -1   2   27.29   14.10   0
   5   1  -2    6.20   10.82   0
   4   1  -2 1400.37   15.13   0
  -4  -1   2 1490.11   18.72   0
  -3  -1   2  836.25   17.29   0
   3   1  -2  833.72   14.56   0
   2   1  -2    8.07    9.48   0
  -2  -1   2    5.41   14.00   0
   0   1  -2   56.17   17.77   0
   0  -1   2   47.24   13.36   0
  -1   1  -2  629.42   25.75   0
   1  -1   2  638.12   17.02   0
  -2   1  -2    0.53   15.09   0
   2  -1   2    4.37   10.54   0
  -3   1  -2   -1.32   13.55   0
   3  -1   2    2.27   12.22   0
   4  -1   2 1082.46   17.61   0
  -4   1  -2 1225.40   17.94   0
  -5   1  -2   -3.96   14.46   0
   5  -1   2   34.42   11.97   0
   6  -1   2 1013.67   16.97   0
  -6   1  -2 1097.34   17.27   0
   7  -1   2  861.53   17.56   0
  -7   1  -2  901.04   17.91   0
  -8   1  -2   52.24   16.09   0
   8  -1   2   31.96   14.73   0
   8   0  -2   24.75   14.07   0
  -8   0   2   30.99   16.42   0
   7   0  -2  417.14   13.98   0
  -7   0   2  435.09   16.39   0
  -6   0   2  776.75   16.26   0
   6   0  -2  709.67   13.97   0
  -5   0   2   -2.57   14.25   0
   5   0  -2    1.74   10.87   0
   4   0  -2  471.42   12.49   0
  -4   0   2  452.58   14.73   0
  -3   0   2   17.47   13.15   0
   3   0  -2   19.77    9.27   0
   2   0  -2  993.26   18.54   0
  -2   0   2  928.26   20.60   0
  -1   0   2 1484.55   27.70   0
   1   0  -2 1546.27   25.92   0
   0   0   2   70.32   12.94   0
   0   0  -2   67.13   17.54   0
   1   0   2    2.15   13.85   0
  -1   0  -2    8.10   13.14   0
   2   0   2 1034.75   20.32   0
  -2   0  -2 1132.33   22.24   0
  -3   0  -2 3826.11   28.81   0
   3   0   2 3600.27   29.39   0
   4   0   2 9999.99   38.97   0
  -4   0  -2 9677.19   39.18   0
  -5   0  -2  221.85   15.76   0
   5   0   2  229.66   12.46   0
  -6   0  -2   88.08   13.70   0
   6   0   2   74.18   11.00   0
  -7   0  -2   -2.60   14.49   0
   7   0   2  -13.48   12.66   0
   8   0   2   19.35   14.59   0
  -8   0  -2   24.73   13.32   0
  -8   1   2    4.25   16.18   0
   8  -1  -2    5.98   13.84   0
  -7   1   2  295.75   16.27   0
   7  -1  -2  301.85   13.52   0
  -6   1   2   96.67   12.89   0
   6  -1  -2   97.56   10.14   0
  -5   1   2   18.19   14.30   0
   5  -1  -2   15.23   10.94   0
   4  -1  -2  672.84   15.81   0
  -4   1   2  660.63   18.43   0
  -3   1   2  558.64   17.23   0
   3  -1  -2  581.57   15.01   0
   2  -1  -2 8444.00   53.69   0
   1  -1  -2  664.26   25.50   0
  -1   1   2  673.87   30.08   0
   0   1   2  317.92   21.18   0
   0  -1  -2  309.34   20.97   0
   2   1   2 1791.14   24.35   0
  -2  -1  -2 1903.61   26.75   0
   3   1   2  868.10   15.63   0
  -3  -1  -2  828.49   15.78   0
  -4  -1  -2  598.63   16.04   0
   4   1   2  588.92   13.06   0
   5   1   2   37.30   10.28   0
  -5  -1  -2   40.76   12.18   0
   6   1   2  974.36   14.57   0
  -6  -1  -2  913.52   17.12   0
   7   1   2   -6.46   11.79   0
  -7  -1  -2   23.09   13.22   0
   8   1   2  184.20   12.43   0
  -8  -1  -2  194.95   14.67   0
   9   1   2    0.43   17.56   0
  -9  -1  -2  -25.34   17.39   0
  -8   2   2   17.94   16.18   0
   8  -2  -2    5.76   14.14   0
  -7   2   2  127.05   17.81   0
   7  -2  -2  140.42   12.60   0
   6  -2  -2   54.08   10.81   0
  -6   2   2   43.45   12.61   0
   5  -2  -2 1032.13   17.33   0
  -5   2   2 1029.54   19.46   0
   4  -2  -2  407.95   14.73   0
  -4   2   2  402.07   17.39   0
   3  -2  -2  835.05   19.36   0
  -3   2   2  778.11   19.07   0
   2  -2  -2 3064.62   40.38   0
  -2   2   2 3004.81   40.66   0
   0   2   2  107.77   14.78   0
   0  -2  -2   98.79   17.96   0
   1   2   2 1355.77   23.53   0
  -1  -2  -2 1390.60   27.35   0
  -2  -2  -2  183.52   16.59   0
   2   2   2  211.38   12.49   0
   3   2   2 2157.64   20.79   0
  -3  -2  -2 2092.24   23.01   0
  -4  -2  -2   20.62    8.96   0
   4   2   2   18.28    8.99   0
  -5  -2  -2 1021.58   18.65   0
   5   2   2  951.85   12.94   0
   6   2   2  403.19   12.30   0
  -6  -2  -2  379.32   15.09   0
   7   2   2   -3.58   11.65   0
  -7  -2  -2   23.29   14.75   0
  -8  -2  -2  277.68   15.00   0
   8   2   2  264.33   12.88   0
   9   2   2   24.29   15.24   0
  -9  -2  -2  -22.39   17.43   0
  -7   3   2   10.14   13.76   0
   7  -3  -2    7.56   15.35   0
  -6   3   2   30.49   18.06   0
   6  -3  -2   25.79   12.01   0
   5  -3  -2  835.67   16.45   0
  -5   3   2  837.77   18.43   0
  -4   3   2   -2.60   17.58   0
   4  -3  -2    6.30   11.05   0
  -3   3   2 1146.92   24.45   0
   3  -3  -2 1107.03   22.01   0
   2  -3  -2  265.97   18.00   0
  -2   3   2  293.50   21.45   0
   1  -3  -2  161.11   19.25   0
  -1   3   2  159.14   27.98   0
   0   3   2 1459.30   25.55   0
   0  -3  -2 1540.60   30.43   0
  -1  -3  -2  248.95   15.73   0
   1   3   2  252.46   13.18   0
   2   3   2 2918.12   25.97   0
  -2  -3  -2 3067.87   27.55   0
   3   3   2    4.95    9.14   0
  -3  -3  -2   -8.19   13.49   0
  -4  -3  -2    8.50   12.36   0
   4   3   2    4.40    8.67   0
   5   3   2 1954.54   16.47   0
  -5  -3  -2 2054.16   21.24   0
   6   3   2    1.68   10.05   0
  -6  -3  -2    8.80   13.16   0
   7   3   2  134.58   12.19   0
  -7  -3  -2  118.36   10.99   0
   8   3   2  157.25   12.32   0
  -8  -3  -2  218.73   14.43   0
   7  -4  -2  144.60   18.30   0
  -7   4   2  140.65   21.29   0
   6  -4  -2  200.93   15.60   0
  -6   4   2  215.19   18.61   0
   5  -4  -2  188.57   13.50   0
  -5   4   2  199.09   16.40   0
   4  -4  -2   99.40   13.70   0
  -4   4   2  107.07   17.39   0
   3  -4  -2 1579.33   37.95   0
  -3   4   2 1556.71   31.27   0
  -2   4   2   74.81   15.33   0
  -2   4   2   73.77   16.40   0
  -1   4   2 1091.23   28.00   0
  -1   4   2 1025.35   27.59   0
   0   4   2   11.82   10.25   0
   0  -4  -2    9.77   14.02   0
  -1  -4  -2 2120.97   26.34   0
   1   4   2 2036.51   25.49   0
  -2  -4  -2 2046.45   22.37   0
   2   4   2 2006.13   20.42   0
  -3  -4  -2  778.61   16.07   0
   3   4   2  760.21   13.53   0
  -4  -4  -2  651.10   14.87   0
   4   4   2  562.90   10.27   0
   5   4   2  661.31   13.62   0
  -5  -4  -2  673.63   12.97   0
  -6  -4  -2   -3.31   12.44   0
   6   4   2    9.89    9.65   0
   7   4   2  243.39   12.77   0
  -7  -4  -2  218.34   11.45   0
   8   4   2   26.55   13.93   0
  -8  -4  -2   36.48   11.82   0
  -6   5   2  108.71   19.76   0
   6  -5  -2   91.14   28.28   0
  -5   5   2   18.24   17.68   0
   5  -5  -2   21.68   14.01   0
  -4   5   2  501.24   21.61   0
   4  -5  -2  475.38   18.08   0
  -3   5   2   63.41   16.08   0
  -3   5   2   60.17   18.36   0
  -2   5   2  429.06   20.72   0
  -2   5   2  424.60   22.03   0
  -1   5   2  326.28   17.01   0
  -1   5   2  352.16   17.35   0
   0  -5  -2  654.57   16.68   0
   0   5   2  632.10   17.64   0
  -1  -5  -2  775.48   18.45   0
   1   5   2  762.25   18.04   0
   2   5   2  276.48   10.78   0
  -2  -5  -2  297.95   13.26   0
   3   5   2  229.16   10.30   0
  -3  -5  -2  210.01   12.55   0
   4   5   2 1929.28   18.55   0
  -4  -5  -2 2032.67   20.63   0
   5   5   2   73.43   10.25   0
  -5  -5  -2   43.72   13.29   0
   6   5   2   11.59    6.85   0
  -6  -5  -2   14.19   12.01   0
   7   5   2  275.57   12.76   0
  -7  -5  -2  256.23   15.26   0
   8   5   2   16.28   13.55   0
  -8  -5  -2    7.17   16.14   0
   6  -6  -2   70.73   16.51   0
  -6   6   2   61.08   23.92   0
  -5   6   2   10.19   19.58   0
   5  -6  -2    8.56   14.28   0
  -4   6   2  424.84   23.50   0
  -4   6   2  413.83   21.11   0
  -3   6   2    1.85   15.88   0
  -3   6   2    2.02   14.38   0
  -2   6   2    0.00   15.30   0
  -2   6   2    7.14   16.76   0
  -1   6   2  548.37   18.16   0
  -1   6   2  516.65   19.84   0
   0   6   2  430.12   16.82   0
  -1  -6  -2 2330.40   24.02   0
   1   6   2 2188.53   26.34   0
  -2  -6  -2  217.98   14.26   0
   2   6   2  175.96   11.47   0
  -3  -6  -2  276.45   14.38   0
   3   6   2  227.84   11.90   0
  -4  -6  -2  970.40   16.65   0
   4   6   2  983.92   14.93   0
  -5  -6  -2   22.71   11.73   0
   5   6   2    3.55    9.35   0
   6   6   2    9.35   11.44   0
  -6  -6  -2   34.98   14.11   0
   7   6   2   33.24   11.58   0
  -7  -6  -2   46.80   13.69   0
   8   6   2    4.94   10.01   0
  -8  -6  -2   34.18   15.53   0
  -5   7   2   14.17   23.02   0
  -5   7   2   16.91   24.68   0
  -4   7   2   77.10   21.53   0
  -4   7   2   78.73   19.90   0
  -3   7   2  139.36   19.37   0
  -3   7   2  153.48   22.47   0
  -2   7   2  473.76   18.38   0
  -2   7   2  449.64   17.49   0
  -1   7   2  117.28   13.44   0
  -1   7   2  142.05   17.30   0
   0   7   2   78.87   13.26   0
   1   7   2  475.87   14.76   0
  -1  -7  -2  741.05   16.25   0
  -2  -7  -2  140.30   12.86   0
   2   7   2  139.12   10.80   0
  -3  -7  -2  200.22   12.90   0
   3   7   2  202.01   10.77   0
  -4  -7  -2   49.68   11.62   0
   4   7   2   50.30    9.72   0
   5   7   2  326.35   13.32   0
  -5  -7  -2  327.37   15.21   0
   6   7   2  151.54    9.12   0
  -6  -7  -2  155.49   14.29   0
  -7  -7  -2  382.77   17.65   0
   7   7   2  390.29   15.30   0
  -4   8   2    5.96   28.84   0
  -4   8   2    4.74   26.73   0
  -3   8   2   -1.44   17.57   0
  -3   8   2    0.84   20.67   0
  -2   8   2  200.72   19.09   0
  -2   8   2  205.48   17.96   0
  -1   8   2    0.98   18.76   0
  -1   8   2   11.82   14.55   0
   0   8   2   40.37   17.96   0
   1   8   2    4.57   11.22   0
   2   8   2   41.32   12.62   0
  -2  -8  -2   30.17   14.60   0
  -3  -8  -2  161.07   17.22   0
   3   8   2  163.18   12.27   0
  -4  -8  -2   31.80   13.34   0
   4   8   2   31.31   11.53   0
   5   8   2  353.06   13.39   0
  -5  -8  -2  362.39   14.85   0
   6   8   2  133.54   14.64   0
  -6  -8  -2  150.88   16.42   0
  -3   9   2   17.58   24.54   0
  -3   9   2   15.48   26.92   0
  -2   9   2  155.14   22.81   0
  -2   9   2  180.86   22.81   0
  -1   9   2  177.42   17.61   0
  -1   9   2  164.85   17.20   0
   0   9   2  173.46   14.18   0
   0   9   2  164.12   13.10   0
   1   9   2    1.98   11.88   0
  -2  -9  -2   83.69   15.72   0
   2   9   2   -0.09   11.46   0
   3   9   2   59.62   11.56   0
  -3  -9  -2   52.59   12.86   0
  -4  -9  -2   13.18   15.16   0
   4   9   2   16.77   13.71   0
   5   9   2  112.30   14.60   0
  -5  -9  -2  148.83   15.74   0
   0  10   2    7.38   14.46   0
   0  10   2   13.07   18.46   0
   1  10   2    0.42   18.69   0
   2  10   2   -3.57   15.34   0
  -3 -10  -2   67.98   15.16   0
   3  10   2   10.34   17.58   0
   3   9  -3   68.76   17.26   0
   3   9  -3   88.31   15.62   0
   2   9  -3   27.67   15.18   0
   2   9  -3    5.07   13.58   0
   1   9  -3    9.62   15.09   0
   1   9  -3    2.00   13.26   0
   0   9  -3   -0.92   13.68   0
   0   9  -3   22.28   15.27   0
  -1   9  -3   14.70   33.59   0
   5   8  -3    8.18   13.85   0
  -5  -8   3  -12.62   15.13   0
  -4  -8   3   41.90   15.05   0
   4   8  -3   31.18    9.89   0
   3   8  -3  -10.70    9.25   0
   3   8  -3    0.91   12.41   0
   2   8  -3  116.19   11.74   0
   2   8  -3  105.78   13.54   0
   1   8  -3  107.48   13.28   0
   1   8  -3   63.52   11.97   0
   0   8  -3   -6.49   11.17   0
   0   8  -3   10.11   12.96   0
  -1   8  -3  103.73   23.69   0
  -2   8  -3  194.15   14.65   0
  -2   8  -3  180.05   16.29   0
  -3   8  -3   48.82   14.53   0
  -3   8  -3   89.75   15.78   0
   6   7  -3    0.81   13.81   0
  -6  -7   3   -7.46   15.34   0
  -5  -7   3   42.36   15.55   0
   5   7  -3   -0.07   13.93   0
  -4  -7   3  104.25   13.57   0
   4   7  -3  119.92   11.58   0
  -3  -7   3   14.83    9.62   0
   3   7  -3   27.79   11.33   0
   2   7  -3  133.72   11.92   0
   2   7  -3  105.55   14.26   0
   1   7  -3   60.95    8.35   0
   1   7  -3   73.58   12.78   0
   0   7  -3  484.01   16.06   0
   0   7  -3  497.38   13.87   0
  -1   7  -3  319.80   20.12   0
  -2   7  -3    4.79   20.31   0
  -3   7  -3  362.03   13.41   0
  -3   7  -3  344.43   15.00   0
  -4   7  -3   -2.43   13.52   0
  -4   7  -3   -6.37   15.50   0
   7   6  -3   49.83   11.74   0
  -7  -6   3   71.09   15.71   0
   6   6  -3    8.04    9.68   0
  -6  -6   3    5.00   15.81   0
  -5  -6   3  532.21   15.90   0
   5   6  -3  556.39   13.94   0
   4   6  -3  315.25    9.82   0
  -4  -6   3  301.66   11.52   0
   3   6  -3  114.91    7.29   0
  -3  -6   3  111.94    8.78   0
   2   6  -3   72.77   12.22   0
   2   6  -3   60.95    9.81   0
   1   6  -3    5.38   12.31   0
   1   6  -3    0.81    9.78   0
   0   6  -3 1705.75   19.16   0
   0   6  -3 1716.71   17.54   0
  -1   6  -3  643.32   20.26   0
  -2   6  -3  232.73   20.77   0
  -3   6  -3  100.39   14.45   0
  -3   6  -3  108.38   11.84   0
  -4   6  -3    0.68   13.63   0
   4  -6   3    4.64   11.28   0
  -5   6  -3  427.59   17.95   0
   5  -6   3  359.29   19.35   0
   7   5  -3  207.30   14.91   0
  -7  -5   3  201.88   16.80   0
   6   5  -3  142.69    8.87   0
  -6  -5   3  127.22   14.26   0
  -5  -5   3  147.33   14.74   0
   5   5  -3  140.88   12.05   0
  -4  -5   3   -0.10    8.33   0
   4   5  -3    7.20    6.61   0
   3   5  -3  339.98    9.37   0
  -3  -5   3  363.95   10.81   0
   2   5  -3   75.53   10.53   0
  -2  -5   3   90.35   13.48   0
   1   5  -3   56.04   10.58   0
   1   5  -3   29.99   13.76   0
   0   5  -3  257.13   11.56   0
   0   5  -3  221.96   14.59   0
  -1   5  -3   63.41   17.86   0
  -2   5  -3  551.49   21.15   0
  -3   5  -3  376.56   14.09   0
   3  -5   3  367.38   12.04   0
   4  -5   3  144.37   11.45   0
  -4   5  -3  149.69   14.12   0
   5  -5   3  115.90   12.15   0
  -5   5  -3  112.46   14.60   0
  -6   5  -3   16.54   19.36   0
   6  -5   3   22.16   13.65   0
  -7  -4   3   31.52   14.89   0
   7   4  -3   38.54   12.75   0
   6   4  -3  260.99   12.45   0
  -6  -4   3  256.91   15.05   0
  -5  -4   3   90.37   12.01   0
   5   4  -3  101.46    9.83   0
  -4  -4   3    3.15   12.90   0
   4   4  -3   -1.30   10.33   0
  -3  -4   3 1200.42   14.80   0
   3   4  -3 1130.40   13.03   0
   2   4  -3  141.11    9.07   0
  -2  -4   3  132.14   11.78   0
   1   4  -3 1192.41   16.96   0
   1   4  -3 1340.13   15.18   0
   0   4  -3  619.52   12.33   0
   0   4  -3  569.28   14.44   0
  -1   4  -3   16.27    8.37   0
  -1   4  -3    5.81   11.70   0
   2  -4   3  742.66   14.63   0
  -2   4  -3  721.75   22.77   0
   3  -4   3    7.50   10.33   0
  -3   4  -3   -7.60   13.29   0
  -4   4  -3  477.72   14.80   0
   4  -4   3  460.45   12.39   0
  -5   4  -3  215.78   15.47   0
   5  -4   3  183.56   12.80   0
   6  -4   3    5.38   11.52   0
  -6   4  -3   -0.71   13.83   0
  -7   4  -3  157.88   16.60   0
   7  -4   3  193.76   24.29   0
   8   3  -3  309.76   15.89   0
  -8  -3   3  349.86   13.25   0
   7   3  -3    4.31   11.44   0
  -7  -3   3  -14.25   13.64   0
   6   3  -3  201.41   12.70   0
  -6  -3   3  205.36   11.12   0
   5   3  -3   62.10   10.10   0
  -5  -3   3   41.57   12.63   0
  -4  -3   3  309.24   14.65   0
   4   3  -3  295.11   11.77   0
  -3  -3   3  109.21    8.98   0
   3   3  -3  129.26    9.22   0
   2   3  -3  171.89    9.59   0
  -2  -3   3  168.35   12.61   0
   1   3  -3 1520.43   19.05   0
   1   3  -3 1414.20   14.73   0
   0   3  -3   17.60   12.74   0
   0   3  -3   20.69    8.85   0
   1  -3   3  244.42   10.60   0
  -1   3  -3  275.51   17.84   0
  -2   3  -3 2442.22   29.22   0
   2  -3   3 2448.86   20.51   0
   3  -3   3   86.89    9.16   0
  -3   3  -3   73.32   11.83   0
  -4   3  -3  222.14   14.47   0
   4  -3   3  222.00   15.73   0
  -5   3  -3   84.54   12.57   0
   5  -3   3   85.42   11.04   0
  -6   3  -3   23.76   14.49   0
   6  -3   3   23.40   12.59   0
  -7   3  -3   14.39   16.47   0
   7  -3   3   22.51   18.06   0
  -8  -2   3  142.95   16.86   0
   8   2  -3   81.76   14.62   0
  -7  -2   3    4.32   14.18   0
   7   2  -3   18.17   11.32   0
   6   2  -3  271.31   10.88   0
  -6  -2   3  278.41   13.06   0
   5   2  -3   -8.58   10.41   0
  -5  -2   3   19.70   13.10   0
  -4  -2   3  886.65   15.21   0
   4   2  -3  943.43   14.45   0
  -3  -2   3  231.86   12.96   0
   3   2  -3  241.91    8.15   0
   2   2  -3 1359.05   16.46   0
  -2  -2   3 1447.16   19.28   0
  -1  -2   3 9995.34   41.32   0
   1   2  -3 9743.47   38.25   0
   0   2  -3 1260.58   16.97   0
   0   2  -3 1257.46   19.81   0
  -1   2  -3  596.92   18.43   0
   1  -2   3  564.97   13.04   0
  -2   2  -3  117.59   17.29   0
   2  -2   3  138.90    9.94   0
   3  -2   3  890.10   16.91   0
  -3   2  -3  874.15   16.42   0
  -4   2  -3  310.73   15.73   0
   4  -2   3  263.35   13.74   0
  -5   2  -3  133.65   14.08   0
   5  -2   3  123.07   14.67   0
  -6   2  -3  830.98   13.03   0
   6  -2   3  950.79   20.11   0
  -7   2  -3  169.54   14.68   0
   7  -2   3  159.38   13.62   0
  -8   2  -3    3.43   15.89   0
   8  -2   3   -8.09   18.15   0
  -8  -1   3   -5.38   16.59   0
   8   1  -3    2.10   13.87   0
   7   1  -3  387.40   13.73   0
  -7  -1   3  449.92   16.02   0
  -6  -1   3   61.23   12.28   0
   6   1  -3   57.63    9.95   0
   5   1  -3  150.27   11.41   0
  -5  -1   3  163.36   14.05   0
  -4  -1   3 1725.53   18.99   0
   4   1  -3 1801.35   17.86   0
  -3  -1   3  215.32   13.27   0
   3   1  -3  223.12   10.46   0
  -2  -1   3 2665.28   22.87   0
   2   1  -3 2890.58   23.75   0
  -1  -1   3  924.06   19.25   0
   1   1  -3 1015.10   16.76   0
   0   1  -3   21.37   10.55   0
   0  -1   3   22.99   10.55   0
   1  -1   3 2690.92   24.16   0
  -1   1  -3 2542.68   28.66   0
   2  -1   3  528.38   14.67   0
  -2   1  -3  536.00   18.06   0
  -3   1  -3  596.80   15.88   0
   3  -1   3  577.44   14.46   0
   4  -1   3  164.93   10.95   0
  -4   1  -3  161.29   13.02   0
  -5   1  -3   44.77   13.98   0
   5  -1   3   11.82   11.65   0
  -6   1  -3  695.82   15.41   0
   6  -1   3  732.43   16.97   0
  -7   1  -3   63.33   14.27   0
   7  -1   3   63.71   15.76   0
  -8   1  -3  164.13   17.08   0
   8  -1   3  214.62   16.18   0
  -8   0   3   49.20   16.49   0
   8   0  -3   38.18   14.14   0
  -7   0   3  551.21   16.99   0
   7   0  -3  533.93   15.10   0
  -6   0   3    9.02   12.08   0
   6   0  -3   13.97    9.50   0
  -5   0   3  619.19   16.35   0
   5   0  -3  604.82   14.22   0
   4   0  -3  686.93   13.65   0
  -4   0   3  671.34   15.46   0
  -3   0   3 2287.05   23.48   0
   3   0  -3 2483.00   22.58   0
  -2   0   3 1012.90   19.88   0
   2   0  -3  979.88   16.95   0
   1   0  -3 2614.05   27.09   0
  -1   0   3 2578.72   29.19   0
   0   0  -3  823.72   21.90   0
   0   0   3  735.86   18.28   0
   1   0   3   74.84   12.92   0
  -1   0  -3   65.54   12.73   0
  -2   0  -3   24.26   15.17   0
   2   0   3   23.10    7.54   0
  -3   0  -3  452.23   15.87   0
   3   0   3  439.92   13.56   0
   4   0   3   23.12    9.97   0
  -4   0  -3   38.53   12.51   0
  -5   0  -3 2672.80   23.04   0
   5   0   3 2517.04   22.77   0
  -6   0  -3 1806.06   19.39   0
   6   0   3 1746.79   19.22   0
  -7   0  -3   97.67   14.89   0
   7   0   3  121.38   13.02   0
   8   0   3   12.13   14.96   0
  -8   0  -3    2.55   14.90   0
   8  -1  -3   88.77   14.59   0
  -8   1   3   77.39   16.54   0
   7  -1  -3  260.75   15.72   0
  -7   1   3  258.36   18.54   0
  -6   1   3  125.39   12.83   0
   6  -1  -3  136.10   10.77   0
   5  -1  -3  381.28   15.35   0
  -5   1   3  386.60   15.15   0
  -4   1   3  697.50   16.03   0
   4  -1  -3  740.23   14.68   0
   3  -1  -3 1448.43   20.04   0
  -3   1   3 1431.74   21.39   0
   2  -1  -3 3111.63   31.35   0
  -2   1   3 3173.06   34.33   0
   1  -1  -3 1052.76   23.67   0
   1  -1  -3  920.77   22.97   0
   0  -1  -3 2384.12   27.21   0
   0   1   3 2272.33   30.78   0
   1   1   3    3.35   12.22   0
  -1  -1  -3   42.85   17.93   0
  -2  -1  -3 1733.24   21.38   0
   2   1   3 1816.99   21.88   0
   3   1   3 4442.49   28.81   0
  -3  -1  -3 4678.85   28.49   0
  -4  -1  -3 1497.32   19.13   0
   4   1   3 1478.04   18.26   0
   5   1   3 1750.96   19.86   0
  -5  -1  -3 1774.96   20.77   0
  -6  -1  -3  731.00   16.21   0
   6   1   3  769.32   15.08   0
  -7  -1  -3   42.54   14.48   0
   7   1   3   23.82   12.51   0
  -8  -1  -3  251.34   10.92   0
   8   1   3  275.06   15.83   0
   8  -2  -3  154.79   17.08   0
  -8   2   3  180.19   17.43   0
  -7   2   3   38.62   13.87   0
   7  -2  -3   32.48   14.21   0
  -6   2   3   75.43   15.16   0
   6  -2  -3   78.57   12.51   0
  -5   2   3  324.74   15.15   0
   5  -2  -3  358.33   15.15   0
   4  -2  -3  279.19   16.03   0
  -4   2   3  252.89   18.47   0
   3  -2  -3 2186.32   27.12   0
  -3   2   3 2242.12   28.93   0
  -2   2   3  464.15   21.84   0
   2  -2  -3  488.54   20.64   0
   1  -2  -3  518.12   28.92   0
   1  -2  -3  511.28   29.12   0
   0   2   3    4.85    9.38   0
   0  -2  -3   -4.00   15.28   0
   1   2   3   93.44   11.73   0
  -1  -2  -3   79.24   16.34   0
  -2  -2  -3 4070.55   32.18   0
   2   2   3 3662.63   27.21   0
  -3  -2  -3   40.53   14.28   0
   3   2   3   37.83   10.45   0
  -4  -2  -3  189.18   13.63   0
   4   2   3  198.66   11.25   0
   5   2   3 1581.22   15.40   0
  -5  -2  -3 1683.64   20.47   0
   6   2   3    1.23    7.30   0
  -6  -2  -3   12.04   13.17   0
  -7  -2  -3   36.62   14.94   0
   7   2   3   59.95   12.58   0
   8   2   3   25.67   14.82   0
  -8  -2  -3   19.16    9.69   0
   9   2   3  130.63   18.01   0
  -9  -2  -3  118.98   17.70   0
   7  -3  -3    4.55   13.64   0
  -7   3   3   -9.76   20.12   0
  -6   3   3  506.31   20.52   0
   6  -3  -3  512.89   17.90   0
   5  -3  -3   35.25   12.52   0
  -5   3   3   25.27   15.13   0
  -4   3   3  519.55   20.13   0
   4  -3  -3  515.49   18.17   0
  -3   3   3  368.58   19.08   0
   3  -3  -3  382.21   17.89   0
   1  -3  -3 2592.17   32.69   0
   0   3   3  136.28    9.86   0
   0  -3  -3  153.45   15.76   0
  -1  -3  -3  972.14   21.41   0
   1   3   3  992.94   17.65   0
  -2  -3  -3 5093.08   34.02   0
   2   3   3 5074.72   32.04   0
  -3  -3  -3  117.58   10.26   0
   3   3   3  131.14   11.04   0
  -4  -3  -3  880.01   16.41   0
   4   3   3  881.13   13.88   0
   5   3   3   10.25   10.94   0
  -5  -3  -3   15.51   14.62   0
   6   3   3   41.44   10.08   0
  -6  -3  -3   30.79   13.01   0
   7   3   3  405.84   13.37   0
  -7  -3  -3  391.26   16.28   0
  -8  -3  -3    7.29   13.63   0
   8   3   3   12.62   11.34   0
  -7   4   3   26.01   20.40   0
   7  -4  -3   32.28   16.73   0
  -6   4   3  125.21   17.87   0
   6  -4  -3  134.60   15.34   0
  -5   4   3  561.59   19.28   0
   5  -4  -3  563.55   17.06   0
  -4   4   3 1427.07   28.72   0
   4  -4  -3 1449.12   26.97   0
  -3   4   3    2.57   22.26   0
   3  -4  -3    2.06   18.62   0
   2  -4  -3   69.60   15.13   0
   1  -4  -3 2863.10   36.04   0
   0   4   3 1647.97   23.28   0
   0  -4  -3 1705.35   31.04   0
   1   4   3 1310.37   19.30   0
  -1  -4  -3 1312.87   21.73   0
  -2  -4  -3   -8.09   12.51   0
   2   4   3    2.64    9.54   0
   3   4   3   29.11    9.04   0
  -3  -4  -3   11.94   12.40   0
  -4  -4  -3  892.00   15.95   0
   4   4   3  905.37   13.83   0
   5   4   3    4.97   10.42   0
  -5  -4  -3   -2.21   10.04   0
   6   4   3  381.44   11.64   0
  -6  -4  -3  379.36   14.06   0
   7   4   3  227.59   12.52   0
  -7  -4  -3  212.69   15.52   0
   8   4   3   54.42   13.91   0
  -8  -4  -3   41.77   16.35   0
   6  -5  -3   72.00   20.17   0
  -6   5   3   82.85   23.66   0
  -5   5   3   17.27   18.89   0
   5  -5  -3   28.97   17.58   0
   4  -5  -3  439.85   28.89   0
  -4   5   3  424.78   23.84   0
  -1   5   3   33.02   19.10   0
  -1   5   3   34.82   20.99   0
   0   5   3   66.28   10.26   0
   0  -5  -3   77.01   14.58   0
   1   5   3  625.99   14.18   0
  -1  -5  -3  661.53   16.27   0
   2   5   3   11.80    9.41   0
  -2  -5  -3   13.78   11.32   0
   3   5   3 1939.36   18.80   0
  -3  -5  -3 1902.22   19.89   0
  -4  -5  -3  241.75   15.02   0
   4   5   3  257.42   11.90   0
  -5  -5  -3   29.00   13.26   0
   5   5   3   30.88   10.29   0
   6   5   3  570.19   12.50   0
  -6  -5  -3  588.47   14.47   0
   7   5   3   67.07   11.76   0
  -7  -5  -3   90.87   14.28   0
  -8  -5  -3  194.30   16.97   0
   8   5   3  161.95   15.02   0
  -6   6   3    7.41   25.76   0
  -5   6   3    4.80   22.47   0
  -5   6   3    3.30   22.63   0
  -1   6   3    2.58   18.55   0
  -1   6   3    5.50   18.08   0
   0   6   3  398.99   17.30   0
   1   6   3  716.25   17.34   0
  -1  -6  -3  783.65   17.91   0
  -2  -6  -3   88.70   13.34   0
   2   6   3   76.63   12.34   0
   3   6   3 1317.25   17.09   0
  -3  -6  -3 1358.18   18.83   0
  -4  -6  -3  148.26   13.48   0
   4   6   3  160.92   11.17   0
   5   6   3   98.32   10.22   0
  -5  -6  -3  109.86   12.39   0
   6   6   3  201.15   12.44   0
  -6  -6  -3  210.72   10.90   0
  -7  -6  -3   46.38   13.69   0
   7   6   3   15.88   11.60   0
  -8  -6  -3  125.93   16.97   0
   8   6   3  152.97   14.60   0
  -1   7   3  359.75   20.93   0
  -1   7   3  349.98   19.40   0
   0   7   3  700.31   20.20   0
   1   7   3   73.04   10.86   0
  -1  -7  -3   91.43   12.19   0
  -2  -7  -3  231.65   13.28   0
   2   7   3  211.92   12.57   0
  -3  -7  -3  132.34   12.52   0
   3   7   3  117.89   12.17   0
  -4  -7  -3    4.01   11.46   0
   4   7   3    4.99    9.50   0
  -5  -7  -3  269.65   15.10   0
   5   7   3  277.07   12.86   0
  -6  -7  -3   41.04   13.60   0
   6   7   3   58.75   11.49   0
  -7  -7  -3   -9.69   15.92   0
   7   7   3   29.14   14.05   0
  -2   8   3  188.02   33.20   0
  -1   8   3   34.95   18.35   0
  -1   8   3   43.31   18.38   0
   0   8   3   51.32   18.24   0
   1   8   3   -1.30   11.24   0
   2   8   3  165.41   13.09   0
  -2  -8  -3  345.08   14.26   0
   3   8   3   13.37   13.39   0
  -3  -8  -3   -5.11   13.52   0
  -4  -8  -3   23.20   13.26   0
   4   8   3   15.97   11.73   0
  -5  -8  -3  199.42   13.97   0
   5   8   3  186.57   12.62   0
   6   8   3  163.48   14.66   0
  -6  -8  -3  159.74   16.47   0
  -1   9   3  103.25   20.09   0
  -1   9   3  105.18   21.44   0
   0   9   3   65.23   15.98   0
   0   9   3   60.00   15.07   0
   1   9   3    0.23   11.60   0
  -2  -9  -3  257.16   14.18   0
   2   9   3   -6.49   10.72   0
  -3  -9  -3   -5.19   12.75   0
   3   9   3   18.39   14.99   0
  -4  -9  -3    8.12   15.49   0
   4   9   3   41.42   16.15   0
  -5  -9  -3   56.82   15.68   0
   5   9   3   82.06   16.12   0
   0  10   3   17.52   18.05   0
   0  10   3   14.65   18.84   0
   1  10   3   -4.18   20.50   0
   2  10   3    1.05   17.31   0
  -3 -10  -3    8.96   14.55   0
   3  10   3   -5.34   20.99   0
   4  10   3   51.82   18.98   0
  -4 -10  -3   86.59   18.16   0
   4   8  -4   73.59   11.36   0
   4   8  -4   75.55   10.15   0
   3   8  -4   21.68   15.41   0
   3   8  -4   10.29   13.53   0
   2   8  -4  -28.59   15.70   0
   2   8  -4    9.67   13.36   0
   1   8  -4    3.46   13.46   0
   1   8  -4    0.07   14.19   0
   0   8  -4  175.46   16.40   0
   0   8  -4  198.63   14.42   0
  -1   8  -4   83.73   20.46   0
  -2   8  -4    0.14   30.49   0
   5   7  -4  114.44   14.12   0
  -5  -7   4  114.27   15.58   0
  -4  -7   4   22.93   12.99   0
   4   7  -4   38.82   11.13   0
   3   7  -4   84.33   11.56   0
   3   7  -4   69.94   13.96   0
   2   7  -4   12.85   11.26   0
   2   7  -4   11.82   13.32   0
   1   7  -4   27.57   13.48   0
   1   7  -4   37.55   11.16   0
   0   7  -4  486.68   13.70   0
   0   7  -4  463.47   15.55   0
  -1   7  -4   92.21   17.65   0
  -2   7  -4  190.28   21.52   0
  -3   7  -4  112.25   16.50   0
  -3   7  -4  152.37   17.21   0
  -4   7  -4   83.31   14.01   0
  -4   7  -4   66.10   15.83   0
   6   6  -4   47.37   13.51   0
  -6  -6   4   13.91   15.47   0
   5   6  -4    2.25   11.08   0
  -5  -6   4    5.43   13.11   0
  -4  -6   4   58.96   13.44   0
   4   6  -4   48.59   11.47   0
   3   6  -4  813.97   14.65   0
  -3  -6   4  713.63   16.83   0
   2   6  -4  172.65    9.90   0
   2   6  -4  133.61   12.21   0
   1   6  -4  232.23   12.63   0
   1   6  -4  223.59   10.61   0
   0   6  -4  401.15   13.54   0
   0   6  -4  419.71   11.60   0
  -1   6  -4   94.69   15.91   0
  -2   6  -4  276.12   20.04   0
  -3   6  -4   90.90   13.92   0
  -3   6  -4   90.95   11.62   0
   4  -6   4   12.28   11.40   0
  -4   6  -4   17.03   12.99   0
  -5   6  -4   67.20   16.11   0
   5  -6   4   70.42   14.28   0
  -7  -5   4   -5.79   15.47   0
   7   5  -4    4.55    9.73   0
   6   5  -4  651.79   14.25   0
  -6  -5   4  620.89   16.10   0
   5   5  -4  192.21   12.03   0
  -5  -5   4  207.89   14.46   0
   4   5  -4  136.96    9.74   0
  -4  -5   4  136.27   11.90   0
   3   5  -4  115.16   10.02   0
  -3  -5   4   96.55    8.86   0
   2   5  -4   13.52   12.88   0
   2   5  -4   22.10   10.16   0
   1   5  -4  872.45   16.38   0
   1   5  -4  952.51   14.29   0
   0   5  -4  130.95   13.86   0
   0   5  -4  137.79    8.24   0
  -1   5  -4  239.28   18.08   0
  -2   5  -4    4.92   15.43   0
   3  -5   4   63.11    9.79   0
  -3   5  -4   73.84   17.02   0
   4  -5   4  655.84   14.91   0
  -4   5  -4  693.40   17.15   0
  -5   5  -4  226.15   15.05   0
   5  -5   4  245.15   12.93   0
   6  -5   4   56.53   14.28   0
  -6   5  -4   70.63   15.90   0
   7   4  -4   93.21   14.08   0
  -7  -4   4   80.49   11.63   0
   6   4  -4  274.23   12.50   0
  -6  -4   4  268.16   14.73   0
   5   4  -4   -6.72    8.91   0
  -5  -4   4  -11.87   11.26   0
  -4  -4   4  126.34   12.60   0
   4   4  -4  121.58   10.20   0
  -3  -4   4   27.66   13.24   0
   3   4  -4    6.98   10.14   0
  -2  -4   4  647.26   16.04   0
   2   4  -4  687.88   13.49   0
   1   4  -4 2407.47   19.08   0
   1   4  -4 2197.01   19.55   0
   0   4  -4   -9.87    8.67   0
   0   4  -4  -19.08   11.35   0
  -1   4  -4  516.34   20.87   0
   2  -4   4  341.38   12.30   0
  -2   4  -4  328.15   18.99   0
  -3   4  -4   -4.32   16.20   0
   3  -4   4   -1.24   10.10   0
  -4   4  -4  173.01   12.81   0
   4  -4   4  169.68   10.61   0
  -5   4  -4   25.83   14.23   0
   5  -4   4   15.97   11.64   0
  -6   4  -4  294.61   15.16   0
   6  -4   4  338.81   13.56   0
  -7   4  -4   33.22   16.26   0
   7  -4   4   42.20   14.39   0
   7   3  -4  261.62   14.98   0
  -7  -3   4  273.59   17.47   0
   6   3  -4  227.02   12.45   0
  -6  -3   4  207.29   10.82   0
   5   3  -4  288.80   11.02   0
  -5  -3   4  289.10    9.91   0
  -4  -3   4  255.14   14.25   0
   4   3  -4  253.01   11.67   0
   3   3  -4    4.24   10.41   0
  -3  -3   4    2.75   13.71   0
  -2  -3   4 2159.13   17.74   0
   2   3  -4 2324.51   18.65   0
   1   3  -4  587.74   11.89   0
   1   3  -4  509.95   14.25   0
   0   3  -4   24.89    8.33   0
   0   3  -4   12.28   11.80   0
  -1   3  -4    5.88   12.42   0
   1  -3   4   -6.12    8.52   0
   2  -3   4   34.61    8.64   0
  -2   3  -4   29.66   12.10   0
  -3   3  -4 1120.04   23.61   0
   3  -3   4 1084.86   15.53   0
   4  -3   4  247.22   11.56   0
  -4   3  -4  260.63   14.22   0
  -5   3  -4  119.79   12.48   0
   5  -3   4  110.74   16.60   0
  -6   3  -4  424.26   16.16   0
   6  -3   4  421.63   18.12   0
  -7   3  -4   -1.14   16.16   0
   7  -3   4   16.50   14.78   0
  -8  -2   4  210.98   17.31   0
   8   2  -4  174.79   15.30   0
   7   2  -4  151.55    9.30   0
  -7  -2   4  154.41   14.42   0
  -6  -2   4  598.76   16.67   0
   6   2  -4  638.67   14.46   0
   5   2  -4  145.73   10.49   0
  -5  -2   4  154.09   13.02   0
  -4  -2   4  854.56   16.83   0
   4   2  -4  827.13   14.23   0
  -3  -2   4   85.30   11.92   0
   3   2  -4   91.66    9.06   0
   2   2  -4 1515.47   16.40   0
  -2  -2   4 1508.75   18.32   0
   1   2  -4   58.28    9.32   0
   1   2  -4   75.87   12.94   0
   0   2  -4  588.92   10.87   0
   0   2  -4  553.82   12.55   0
  -1   2  -4 1582.61   21.71   0
   1  -2   4 1483.52   16.87   0
   2  -2   4  642.89   12.52   0
  -2   2  -4  590.20   16.56   0
  -3   2  -4 2407.38   26.47   0
   3  -2   4 2554.99   24.19   0
  -4   2  -4  135.18   14.23   0
   4  -2   4  106.52   14.64   0
   5  -2   4  187.67   12.03   0
  -5   2  -4  194.52   13.61   0
  -6   2  -4  435.68   16.17   0
   6  -2   4  375.55   18.72   0
  -7   2  -4    3.66   13.27   0
   7  -2   4   12.29   14.81   0
  -8   2  -4  107.49   16.34   0
   8  -2   4  108.21   18.66   0
  -8  -1   4    2.06   11.38   0
   8   1  -4    4.26   13.91   0
   7   1  -4   88.56   12.07   0
  -7  -1   4   81.03   14.13   0
  -6  -1   4   -1.22   13.06   0
   6   1  -4   15.86   10.48   0
   5   1  -4  358.17   12.21   0
  -5  -1   4  391.66   14.32   0
  -4  -1   4  331.25   15.06   0
   4   1  -4  314.01   12.49   0
  -3  -1   4 3043.93   23.69   0
   3   1  -4 2990.94   22.23   0
  -2  -1   4  844.93   16.73   0
   2   1  -4  820.50   14.17   0
   1   1  -4    0.35    8.92   0
   1   1  -4    0.75   13.09   0
   0   1  -4 2007.34   22.57   0
   0  -1   4 2100.69   20.51   0
   1  -1   4   18.49    9.10   0
  -1   1  -4    9.27   14.36   0
   2  -1   4   50.78   10.07   0
  -2   1  -4   37.36   13.92   0
  -3   1  -4 1637.19   21.16   0
   3  -1   4 1551.73   19.08   0
  -4   1  -4   86.04   11.87   0
   4  -1   4   88.73   12.23   0
  -5   1  -4  215.95   14.62   0
   5  -1   4  182.28   12.72   0
   6  -1   4   -3.73   11.75   0
  -6   1  -4   -2.94   12.17   0
   7  -1   4   40.48   15.26   0
  -7   1  -4   29.76   14.25   0
   8  -1   4   26.22   15.27   0
  -8   1  -4   38.23   16.11   0
   8   0  -4  217.14   15.41   0
  -8   0   4  150.13   17.52   0
  -7   0   4   14.91   13.88   0
   7   0  -4    9.18   11.58   0
  -6   0   4  536.13   14.45   0
   6   0  -4  550.50   15.47   0
   5   0  -4  496.89   13.49   0
  -5   0   4  506.67   15.26   0
  -4   0   4    1.75   13.97   0
   4   0  -4    4.22   10.66   0
   3   0  -4 4077.15   27.32   0
  -3   0   4 4161.32   28.59   0
   2   0  -4  163.36   10.52   0
  -2   0   4  149.21   13.86   0
   1   0  -4   60.62   14.04   0
   1   0  -4   46.92    9.77   0
   0   0   4  539.38   14.02   0
   0   0  -4  574.02   17.30   0
  -1   0  -4  148.52   15.51   0
   1   0   4  153.92   10.65   0
  -2   0  -4 1063.96   19.89   0
   2   0   4 1064.05   16.82   0
   3   0   4   62.49    7.33   0
  -3   0  -4   64.98   14.05   0
  -4   0  -4  886.20   16.09   0
   4   0   4  810.25   14.89   0
  -5   0  -4  716.47   13.34   0
   5   0   4  709.94   15.73   0
  -6   0  -4  146.77   12.95   0
   6   0   4  145.16   11.39   0
  -7   0  -4  773.29   17.31   0
   7   0   4  759.52   16.33   0
   8   0   4  353.32   16.67   0
  -8   0  -4  304.15   17.61   0
   8  -1  -4  128.71   16.27   0
  -8   1   4  103.04   18.45   0
   7  -1  -4   10.23   14.15   0
  -7   1   4   12.63   16.68   0
  -6   1   4  678.47   17.68   0
   6  -1  -4  727.97   16.10   0
   5  -1  -4  386.27   14.84   0
  -5   1   4  375.74   14.79   0
  -4   1   4  547.26   16.71   0
   4  -1  -4  578.64   15.01   0
  -3   1   4  601.97   15.83   0
   3  -1  -4  669.76   16.23   0
  -2   1   4 1993.63   26.93   0
   2  -1  -4 2039.59   23.85   0
   1  -1  -4    3.40   11.45   0
   1  -1  -4    0.28   15.96   0
   0   1   4 1533.13   21.74   0
   0  -1  -4 1621.10   20.33   0
   1   1   4 1955.01   20.37   0
  -1  -1  -4 1859.70   23.98   0
  -2  -1  -4 3569.63   28.73   0
   2   1   4 3065.66   23.65   0
   3   1   4  320.07   12.08   0
  -3  -1  -4  285.22   11.81   0
  -4  -1  -4 1685.71   19.03   0
   4   1   4 1626.42   18.32   0
   5   1   4 2427.66   21.64   0
  -5  -1  -4 2262.07   18.77   0
  -6  -1  -4  183.65   13.54   0
   6   1   4  161.96    8.88   0
  -7  -1  -4   76.37   14.49   0
   7   1   4   48.65    9.22   0
   8   1   4  190.05   11.57   0
  -8  -1  -4  181.64   14.28   0
   7  -2  -4   24.11   17.02   0
  -7   2   4   22.39   16.29   0
  -6   2   4  538.95   17.06   0
   6  -2  -4  563.43   15.51   0
  -5   2   4    9.24   11.89   0
   5  -2  -4    4.36    9.84   0
   4  -2  -4  357.62   15.88   0
  -4   2   4  354.93   18.26   0
   3  -2  -4    0.80   11.00   0
  -3   2   4   10.06   13.58   0
  -2   2   4  591.79   20.19   0
   2  -2  -4  632.63   19.32   0
   1  -2  -4 2842.09   37.36   0
   1  -2  -4 2821.42   38.84   0
   0  -2  -4   15.73   14.45   0
   0   2   4    5.42   11.27   0
  -1  -2  -4 4440.37   32.40   0
   1   2   4 4521.44   30.46   0
   2   2   4  636.56   14.23   0
  -2  -2  -4  663.45   18.00   0
  -3  -2  -4  192.47   14.30   0
   3   2   4  203.24   11.08   0
  -4  -2  -4 1236.33   15.31   0
   4   2   4 1353.18   17.02   0
   5   2   4   91.19    9.01   0
  -5  -2  -4   83.90   15.07   0
   6   2   4   62.47   11.31   0
  -6  -2  -4   43.33   13.30   0
   7   2   4   36.05   12.66   0
  -7  -2  -4   88.02   14.68   0
  -8  -2  -4   23.01   13.60   0
   8   2   4   31.06   14.83   0
   7  -3  -4   54.14   13.87   0
  -7   3   4   43.66   19.78   0
  -6   3   4   52.12   13.94   0
   6  -3  -4   52.92   14.27   0
  -5   3   4  230.91   15.98   0
   5  -3  -4  240.77   14.18   0
  -4   3   4 1187.47   24.38   0
   4  -3  -4 1273.54   24.00   0
  -3   3   4  434.45   21.13   0
   3  -3  -4  438.81   19.68   0
   1  -3  -4 2120.26   26.94   0
   0  -3  -4   18.94   13.47   0
   0   3   4   11.47   11.69   0
   1   3   4 4469.72   33.60   0
  -1  -3  -4 1608.12   22.27   0
  -2  -3  -4  558.67   17.15   0
   2   3   4  480.22   13.14   0
  -3  -3  -4 2019.69   21.51   0
   3   3   4 2052.98   20.17   0
   4   3   4  860.67   14.39   0
  -4  -3  -4  835.45   16.13   0
   5   3   4   31.67   11.96   0
  -5  -3  -4   39.54   10.17   0
  -6  -3  -4  472.65   14.66   0
   6   3   4  477.28   13.12   0
  -7  -3  -4   38.74   14.35   0
   7   3   4   36.14    8.81   0
   8   3   4  106.92   14.95   0
  -8  -3  -4   92.83   15.23   0
   7  -4  -4  161.70   17.71   0
  -7   4   4  151.12   20.93   0
  -6   4   4  139.91   19.77   0
   6  -4  -4  141.26   14.46   0
  -5   4   4    4.55   18.81   0
   5  -4  -4    4.53   14.13   0
  -4   4   4  205.98   21.23   0
   4  -4  -4  213.58   18.72   0
   2  -4  -4 1511.45   26.26   0
   1  -4  -4  215.53   13.71   0
   0   4   4 1300.40   18.46   0
   0  -4  -4 1255.62   21.14   0
   1   4   4  744.28   16.25   0
  -1  -4  -4  792.77   20.06   0
  -2  -4  -4  396.81   15.01   0
   2   4   4  370.94   11.97   0
  -3  -4  -4 2507.35   22.69   0
   3   4   4 2462.81   21.29   0
  -4  -4  -4  215.74   11.72   0
   4   4   4  248.60   13.45   0
  -5  -4  -4  193.50   14.67   0
   5   4   4  195.43   12.64   0
   6   4   4  324.21   12.18   0
  -6  -4  -4  308.76   13.64   0
  -7  -4  -4  119.40   10.81   0
   7   4   4  148.48   12.67   0
   8   4   4  368.71   16.27   0
  -8  -4  -4  408.61   17.90   0
  -6   5   4  150.63   25.37   0
   6  -5  -4  156.74   22.03   0
  -5   5   4 1140.88   42.77   0
   5  -5  -4 1321.59   26.56   0
   4  -5  -4   27.85   17.99   0
   3  -5  -4   30.88   16.07   0
   2  -5  -4  528.43   22.41   0
   1  -5  -4   96.16   17.76   0
   0  -5  -4 1956.75   33.43   0
   0   5   4 1918.25   22.61   0
  -1  -5  -4    8.69   10.77   0
   1   5   4    7.53    8.35   0
   2   5   4   66.92    9.64   0
  -2  -5  -4   80.04   11.72   0
   3   5   4  404.98   14.39   0
  -3  -5  -4  402.40   16.25   0
  -4  -5  -4    9.90   13.83   0
   4   5   4    4.92   11.75   0
   5   5   4  814.93   15.06   0
  -5  -5  -4  837.33   16.26   0
   6   5   4   57.81    9.36   0
  -6  -5  -4   55.53    8.78   0
  -7  -5  -4  130.83   14.54   0
   7   5   4  112.86   12.90   0
  -8  -5  -4  399.24   17.70   0
   8   5   4  344.38   16.37   0
   0   6   4  807.12   18.32   0
   1   6   4   59.54    9.77   0
  -1  -6  -4   77.79   15.61   0
   2   6   4  347.45   13.61   0
  -2  -6  -4  401.49   17.89   0
  -3  -6  -4   57.87   13.33   0
   3   6   4   42.37   12.07   0
   4   6   4   61.05   11.51   0
  -4  -6  -4   54.90   12.80   0
   5   6   4  789.86   16.69   0
  -5  -6  -4  734.59   15.38   0
  -6  -6  -4  141.61   14.55   0
   6   6   4  127.81    9.48   0
  -7  -6  -4  356.43   15.29   0
   7   6   4  364.52   16.59   0
  -8  -6  -4   53.22   16.18   0
   8   6   4   99.35   17.84   0
   0   7   4   84.00   11.81   0
   1   7   4  412.78   12.30   0
  -1  -7  -4  587.77   18.00   0
  -2  -7  -4 1013.79   17.85   0
   2   7   4  950.15   16.49   0
   3   7   4   39.24   11.11   0
  -3  -7  -4   29.75   11.70   0
  -4  -7  -4  145.81   12.10   0
   4   7   4  163.00   14.22   0
   5   7   4  247.05   14.31   0
  -5  -7  -4  234.99   14.88   0
   6   7   4   84.82   15.36   0
  -6  -7  -4   94.01   10.16   0
  -7  -7  -4  160.99   12.39   0
   7   7   4  156.90   15.46   0
   0   8   4   13.11   18.83   0
   0   8   4    4.23   16.38   0
   1   8   4   10.06    9.23   0
  -1  -8  -4   47.58   15.84   0
   2   8   4   32.39   11.15   0
  -2  -8  -4   80.55   13.37   0
   3   8   4    0.28   12.61   0
  -3  -8  -4   -9.61   13.18   0
   4   8   4  224.96   14.42   0
  -4  -8  -4  247.51   14.42   0
  -5  -8  -4   73.72   13.35   0
   5   8   4   59.93   15.96   0
  -6  -8  -4   29.04   16.00   0
   6   8   4   47.53   15.40   0
   0   9   4    4.96   17.41   0
   0   9   4    5.97   18.46   0
   1   9   4   -0.31   12.49   0
  -2  -9  -4   36.59   12.48   0
   2   9   4    1.08   12.65   0
  -3  -9  -4  231.57   16.80   0
   3   9   4   95.46   14.92   0
  -4  -9  -4  264.38   16.47   0
   4   9   4  258.36   17.24   0
  -5  -9  -4   41.61   15.33   0
   5   9   4   39.05   15.69   0
   0  10   4    9.46   20.08   0
   0  10   4   21.07   22.95   0
   1  10   4    3.69   21.89   0
   2  10   4   -3.66   13.62   0
  -3 -10  -4  119.41   18.43   0
   3  10   4  -12.88   20.63   0
   4  10   4   34.79   18.08   0
  -4 -10  -4   32.12   18.00   0
   3   8  -5   76.54   14.19   0
   3   8  -5   80.44   11.22   0
   2   8  -5   -2.14   15.37   0
   2   8  -5   17.11    9.50   0
   1   8  -5   62.36   15.80   0
   1   8  -5   78.29   14.04   0
   0   8  -5   21.86   13.41   0
   0   8  -5   33.74   15.33   0
  -1   8  -5    3.36   23.37   0
  -2   8  -5   40.68   26.28   0
   5   7  -5   -1.94   11.68   0
  -5  -7   5   -9.59   12.70   0
   4   7  -5    5.69   15.37   0
   4   7  -5   14.92   13.40   0
   3   7  -5   51.01   14.58   0
   3   7  -5   51.07   12.82   0
   2   7  -5    7.39   10.81   0
   2   7  -5   -2.57   13.00   0
   1   7  -5  241.85   12.34   0
   1   7  -5  217.04   14.20   0
   0   7  -5  204.22   12.31   0
   0   7  -5  187.60   10.49   0
  -1   7  -5   25.59   20.14   0
  -2   7  -5   28.86   22.74   0
  -3   7  -5   42.06   11.25   0
  -3   7  -5   38.50   13.80   0
   6   6  -5   95.63   15.46   0
  -6  -6   5   63.70   17.11   0
  -5  -6   5   13.57   15.44   0
   5   6  -5   34.96   13.36   0
  -4  -6   5   51.21    9.58   0
   4   6  -5   52.25   11.35   0
   3   6  -5  -15.84   13.49   0
   3   6  -5    8.95   11.03   0
   2   6  -5  202.11   14.58   0
   2   6  -5  199.35   12.26   0
   1   6  -5  814.50   14.78   0
   1   6  -5  758.44   16.78   0
   0   6  -5  364.06   11.99   0
   0   6  -5  320.12   11.47   0
  -1   6  -5  224.77   19.18   0
  -2   6  -5   10.59   17.14   0
  -3   6  -5   38.46   16.30   0
  -4   6  -5  229.57   16.92   0
   4  -6   5  199.65   14.92   0
  -5   6  -5   20.68   15.41   0
   5  -6   5    0.57   14.06   0
   6   5  -5   29.17   13.53   0
  -6  -5   5    8.15   15.70   0
   5   5  -5    7.05   11.03   0
  -5  -5   5   -8.73   13.07   0
  -4  -5   5  474.79   12.15   0
   4   5  -5  504.91   10.67   0
   3   5  -5  379.62   10.97   0
  -3  -5   5  376.17   12.66   0
   2   5  -5  941.63   13.47   0
   2   5  -5  841.94   15.20   0
   1   5  -5   71.74    9.91   0
   1   5  -5   75.42    8.97   0
   0   5  -5   34.29   12.22   0
   0   5  -5   19.87    9.62   0
  -1   5  -5  561.35   16.15   0
  -2   5  -5   45.85   15.00   0
   3  -5   5   53.25   11.88   0
  -3   5  -5   72.15   14.99   0
  -4   5  -5   21.97   13.50   0
   4  -5   5    3.59   11.50   0
  -5   5  -5    2.77   16.01   0
   5  -5   5   12.96   13.88   0
  -6   5  -5  289.10   17.60   0
   6  -5   5  264.00   15.89   0
   7   4  -5   57.41   14.24   0
  -7  -4   5   30.13   15.74   0
   6   4  -5   70.16   11.46   0
  -6  -4   5   57.94   13.39   0
   5   4  -5  470.09   10.48   0
  -5  -4   5  486.92   15.54   0
  -4  -4   5   39.17   11.61   0
   4   4  -5   39.93    6.66   0
   3   4  -5   20.23    9.99   0
  -3  -4   5   20.86    8.83   0
   2   4  -5 1142.05   14.86   0
   2   4  -5 1104.35   17.00   0
   1   4  -5   27.97   10.40   0
   1   4  -5    8.27   13.47   0
   0   4  -5   12.69   13.40   0
   0   4  -5   10.98   10.25   0
  -1   4  -5  487.36   16.71   0
   2  -4   5  266.21   11.58   0
  -2   4  -5  254.71   17.88   0
   3  -4   5  216.14   10.73   0
  -3   4  -5  228.94   17.00   0
  -4   4  -5   30.07    8.21   0
   4  -4   5   13.20    9.36   0
  -5   4  -5  129.99   14.36   0
   5  -4   5  144.58   12.25   0
  -6   4  -5  153.28   16.50   0
   6  -4   5  134.50   14.75   0
   7   3  -5   52.99   14.02   0
  -7  -3   5  112.85   15.72   0
   6   3  -5   35.82   11.23   0
  -6  -3   5   25.76   13.54   0
   5   3  -5  834.05   14.24   0
  -5  -3   5  834.82   16.38   0
   4   3  -5  245.37   10.92   0
  -4  -3   5  259.99   13.10   0
   3   3  -5  687.54   13.22   0
  -3  -3   5  647.39   15.72   0
   2   3  -5  795.90   14.03   0
   2   3  -5  765.78   16.68   0
   1   3  -5   13.45    8.52   0
   1   3  -5   21.18   11.15   0
   0   3  -5  599.92   14.24   0
   0   3  -5  663.46   12.14   0
  -1   3  -5   88.45   15.71   0
   1  -3   5   91.14    9.01   0
   2  -3   5  253.24   11.85   0
  -2   3  -5  247.94   18.94   0
  -3   3  -5  234.32   15.20   0
   3  -3   5  211.36    8.91   0
  -4   3  -5   32.95   12.37   0
   4  -3   5   42.10    9.81   0
   5  -3   5  794.48   15.32   0
  -5   3  -5  814.78   17.65   0
  -6   3  -5  236.05   14.88   0
   6  -3   5  265.66   17.35   0
  -7   3  -5   40.45   15.84   0
   7  -3   5   26.06   15.29   0
   7   2  -5  461.46   16.36   0
  -7  -2   5  482.73   18.11   0
   6   2  -5  436.74   13.42   0
  -6  -2   5  442.68   15.52   0
   5   2  -5  132.11    9.92   0
  -5  -2   5  118.19   12.25   0
  -4  -2   5  137.56   13.60   0
   4   2  -5  122.95   11.06   0
  -3  -2   5  603.60   15.96   0
   3   2  -5  644.07   13.58   0
   2   2  -5  201.72    9.72   0
   2   2  -5  190.72   12.46   0
   1   2  -5   65.47   12.02   0
   1   2  -5   73.94    6.67   0
   0   2  -5  713.72   15.20   0
   0   2  -5  718.57   12.73   0
   1  -2   5  233.62   10.11   0
  -1   2  -5  212.15   14.04   0
   2  -2   5  711.80   10.96   0
  -2   2  -5  748.27   16.51   0
  -3   2  -5 1692.81   22.43   0
   3  -2   5 1672.52   17.75   0
  -4   2  -5  498.04   15.37   0
   4  -2   5  541.46   14.70   0
  -5   2  -5  579.41   14.69   0
   5  -2   5  544.50   14.03   0
  -6   2  -5   31.79   13.96   0
   6  -2   5    2.20   12.44   0
  -7   2  -5   74.20   15.18   0
   7  -2   5   60.16   18.50   0
   7   1  -5  131.81   14.46   0
  -7  -1   5  126.77   16.18   0
  -6  -1   5   22.87   13.62   0
   6   1  -5   -0.97   11.50   0
   5   1  -5   -8.05    9.41   0
  -5  -1   5   10.12   11.82   0
  -4  -1   5 1008.69   17.50   0
   4   1  -5  957.04   15.04   0
  -3  -1   5 1615.07   18.37   0
   3   1  -5 1566.22   16.72   0
  -2  -1   5  239.62   12.85   0
   2   1  -5  225.23    8.09   0
   1   1  -5 1444.27   15.27   0
   1   1  -5 1358.84   18.56   0
   0   1  -5 1025.34   17.22   0
   0  -1   5 1058.42   15.09   0
  -1   1  -5 1014.63   18.45   0
   1  -1   5  991.73   14.59   0
  -2   1  -5  827.53   16.99   0
   2  -1   5  794.36   13.31   0
  -3   1  -5   -4.59   12.25   0
   3  -1   5    0.80    9.00   0
  -4   1  -5 1051.30   17.99   0
   4  -1   5 1053.43   17.05   0
   5  -1   5  171.24   11.95   0
  -5   1  -5  160.29   10.03   0
  -6   1  -5   15.00   11.69   0
   6  -1   5    8.10   12.44   0
  -7   1  -5   64.59   14.05   0
   7  -1   5   67.54   14.17   0
  -8   1  -5  -24.89   16.00   0
   8  -1   5   -1.38   17.81   0
  -7   0   5   15.58   15.78   0
   7   0  -5   19.22   14.00   0
  -6   0   5  685.44   16.95   0
   6   0  -5  676.10   17.63   0
   5   0  -5    5.52    9.48   0
  -5   0   5    3.46   11.84   0
  -4   0   5 1605.72   20.27   0
   4   0  -5 1660.20   18.64   0
   3   0  -5 1488.88   17.40   0
  -3   0   5 1411.51   18.57   0
   2   0  -5  227.61   13.03   0
   2   0  -5  236.95   12.24   0
   1   0  -5  743.24   14.21   0
   1   0  -5  640.63   16.15   0
   0   0   5  315.01   13.56   0
   0   0  -5  479.84   15.33   0
   1   0   5 2635.96   20.87   0
  -1   0  -5 2923.11   25.62   0
   2   0   5  306.58    9.65   0
  -2   0  -5  311.02   15.10   0
   3   0   5  161.66   10.40   0
  -3   0  -5  168.38   13.56   0
  -4   0  -5 1722.16   16.19   0
   4   0   5 1895.05   20.20   0
  -5   0  -5   11.41   13.87   0
   5   0   5   31.63   11.69   0
  -6   0  -5   -5.87   12.10   0
   6   0   5   -2.43   11.61   0
  -7   0  -5   94.22   10.68   0
   7   0   5   89.21   13.07   0
   8   0   5    5.69   14.86   0
  -8   0  -5   17.07   15.85   0
  -7   1   5   66.95   19.59   0
   7  -1  -5   60.19   14.27   0
   6  -1  -5  357.13   16.33   0
  -6   1   5  355.03   15.71   0
   5  -1  -5  283.17   11.91   0
  -5   1   5  271.08   13.59   0
  -4   1   5  722.99   17.09   0
   4  -1  -5  764.81   17.28   0
   3  -1  -5   11.43    8.90   0
  -3   1   5   17.16   11.21   0
   2  -1  -5 1453.23   20.51   0
   2  -1  -5 1596.46   21.11   0
   1  -1  -5   -8.72   15.30   0
   1  -1  -5    8.35    9.14   0
   0   1   5 1358.70   18.74   0
   0  -1  -5 1570.89   21.17   0
  -1  -1  -5 1669.11   21.41   0
   1   1   5 5223.80   33.43   0
   2   1   5  893.76   14.99   0
  -2  -1  -5  881.09   17.81   0
  -3  -1  -5 1047.98   17.85   0
   3   1   5 1010.17   15.24   0
   4   1   5  927.40   16.33   0
  -4  -1  -5  905.47   15.82   0
  -5  -1  -5   19.17   14.12   0
   5   1   5   11.47    8.40   0
   6   1   5  240.91    9.17   0
  -6  -1  -5  278.72   13.41   0
  -7  -1  -5  218.73   11.31   0
   7   1   5  220.00   13.65   0
  -8  -1  -5  459.92   18.16   0
   8   1   5  484.46   17.55   0
  -7   2   5  393.90   18.54   0
   7  -2  -5  417.23   17.23   0
  -6   2   5   25.55   13.59   0
   6  -2  -5   23.42   14.26   0
   5  -2  -5  561.27   14.83   0
  -5   2   5  532.90   15.46   0
  -4   2   5  328.93   17.64   0
   4  -2  -5  315.66   15.67   0
   3  -2  -5 1235.76   22.28   0
  -3   2   5 1168.79   23.98   0
   2  -2  -5  634.05   17.61   0
   2  -2  -5  654.54   18.56   0
   1  -2  -5  364.30   15.14   0
   1  -2  -5  350.52   17.05   0
   0  -2  -5 1789.17   22.26   0
   0   2   5 1695.04   23.48   0
   1   2   5 2615.11   21.43   0
  -1  -2  -5 2406.41   21.88   0
   2   2   5  117.09   10.16   0
  -2  -2  -5  104.72   11.04   0
  -3  -2  -5 2213.39   21.84   0
   3   2   5 1996.47   19.21   0
  -4  -2  -5   47.50   12.15   0
   4   2   5   52.76    8.99   0
  -5  -2  -5  130.95   14.62   0
   5   2   5  127.98   12.37   0
  -6  -2  -5  629.98   15.11   0
   6   2   5  616.53   11.37   0
  -7  -2  -5  106.60   14.59   0
   7   2   5  127.98   13.05   0
  -8  -2  -5  133.78   16.92   0
   8   2   5  169.84   15.28   0
  -7   3   5  118.36   20.36   0
   7  -3  -5  124.52   14.50   0
  -6   3   5   41.67   16.38   0
   6  -3  -5   29.88   11.76   0
  -5   3   5  407.75   19.02   0
   5  -3  -5  415.40   17.73   0
   4  -3  -5    9.02   12.62   0
  -4   3   5   10.32   16.72   0
   3  -3  -5   17.44   15.70   0
   3  -3  -5   10.41   15.98   0
   2  -3  -5 1481.75   36.44   0
   2  -3  -5 1460.01   37.47   0
   1  -3  -5  333.14   14.45   0
   0  -3  -5 1253.46   19.55   0
   0   3   5 1217.43   23.11   0
   1   3   5   82.74    9.92   0
  -1  -3  -5   88.63   13.86   0
  -2  -3  -5  125.66   13.76   0
   2   3   5  113.54    9.91   0
  -3  -3  -5 1204.50   15.67   0
   3   3   5 1292.40   16.23   0
   4   3   5   54.01   12.11   0
  -4  -3  -5   53.22    8.59   0
  -5  -3  -5  440.63   15.52   0
   5   3   5  486.57   13.82   0
  -6  -3  -5  432.53   14.07   0
   6   3   5  402.89   10.01   0
   7   3   5   63.16   12.80   0
  -7  -3  -5   87.09   14.45   0
   8   3   5  184.69   15.78   0
  -8  -3  -5  185.61   16.97   0
  -6   4   5   60.78   22.65   0
   6  -4  -5   70.48   18.65   0
  -5   4   5  223.54   22.16   0
   5  -4  -5  229.82   19.50   0
   4  -4  -5  305.50   27.65   0
   4  -4  -5  322.74   27.38   0
   3  -4  -5   58.29   14.01   0
   2  -4  -5  162.41   14.95   0
   1  -4  -5 2031.02   24.96   0
   0  -4  -5 3404.72   27.92   0
   0   4   5 3203.70   41.30   0
   1   4   5   96.60   11.56   0
  -1  -4  -5   97.04   13.06   0
   2   4   5 1065.97   15.48   0
  -2  -4  -5 1095.98   18.65   0
   3   4   5  434.03    9.92   0
  -3  -4  -5  508.91   14.86   0
  -4  -4  -5   23.64   14.34   0
   4   4   5   20.00   11.57   0
  -5  -4  -5  557.55   15.63   0
   5   4   5  544.69   13.95   0
   6   4   5   19.22    9.46   0
  -6  -4  -5   27.71    8.58   0
   7   4   5  136.96   13.09   0
  -7  -4  -5  161.04   10.77   0
  -8  -4  -5   37.91   11.58   0
   8   4   5   47.40   14.81   0
   5  -5  -5   16.14   16.75   0
   4  -5  -5  461.69   19.73   0
   3  -5  -5 3506.31   34.23   0
   2  -5  -5  152.38   16.61   0
   1  -5  -5   67.23   17.39   0
   0  -5  -5  517.22   18.01   0
   0   5   5  469.17   24.12   0
   1   5   5  152.73   11.90   0
  -1  -5  -5  161.40   14.33   0
   2   5   5  809.23   15.79   0
  -2  -5  -5  728.47   16.09   0
  -3  -5  -5  104.53   14.54   0
   3   5   5  105.91   11.97   0
  -4  -5  -5    5.73   13.65   0
   4   5   5   -0.16   11.63   0
   5   5   5  125.52   11.34   0
  -5  -5  -5  104.08   12.99   0
  -6  -5  -5   80.82   14.77   0
   6   5   5   49.69    9.64   0
  -7  -5  -5  941.31   17.25   0
   7   5   5  953.18   17.45   0
  -8  -5  -5   -5.51   16.08   0
   8   5   5  -24.70   16.43   0
   5  -6  -5   46.58   27.76   0
   4  -6  -5  177.76   22.14   0
   3  -6  -5  200.30   21.31   0
   2  -6  -5   39.75   14.11   0
   0   6   5   30.44   19.60   0
   1   6   5  569.93   13.73   0
  -1  -6  -5  608.38   19.07   0
  -2  -6  -5  247.89   17.12   0
   2   6   5  236.89   12.51   0
  -3  -6  -5   50.19   12.86   0
   3   6   5   30.92   11.36   0
   4   6   5  830.59   15.20   0
  -4  -6  -5  774.02   15.93   0
   5   6   5  190.40   14.14   0
  -5  -6  -5  159.61    9.50   0
   6   6   5  186.72   13.45   0
  -6  -6  -5  171.61   14.90   0
  -7  -6  -5  210.19   15.70   0
   7   6   5  211.39   15.61   0
  -8  -6  -5   14.52   11.46   0
   8   6   5   26.77   17.69   0
   0   7   5    2.71   17.29   0
   0   7   5    1.15   17.77   0
   1   7   5  340.58   11.23   0
  -1  -7  -5  392.34   16.31   0
   2   7   5   38.13   10.22   0
  -2  -7  -5   46.23   11.45   0
   3   7   5  186.94   11.53   0
  -3  -7  -5  196.23   12.47   0
  -4  -7  -5  793.26   15.53   0
   4   7   5  854.98   17.44   0
   5   7   5   80.36   13.24   0
  -5  -7  -5   61.91   14.21   0
  -6  -7  -5  203.12   14.89   0
   6   7   5  255.46   16.22   0
   7   7   5   -1.37   14.55   0
  -7  -7  -5  -15.38   16.07   0
   0   8   5  233.24   25.05   0
   0   8   5  216.68   23.83   0
   1   8   5  222.55   13.29   0
  -1  -8  -5  421.37   18.25   0
   2   8   5   14.37   13.15   0
  -2  -8  -5    1.94   15.74   0
   3   8   5   59.88   12.57   0
  -3  -8  -5   55.94   16.42   0
  -4  -8  -5   55.00   13.43   0
   4   8   5   59.37   13.21   0
  -5  -8  -5   98.97   13.67   0
   5   8   5  121.30   16.29   0
   6   8   5  149.81   16.19   0
  -6  -8  -5  158.74   16.79   0
   0   9   5   89.15   22.13   0
   0   9   5  109.69   26.04   0
   1   9   5    5.12   13.95   0
   2   9   5    0.92   14.01   0
  -2  -9  -5    9.22   11.78   0
  -3  -9  -5  301.87   14.36   0
   3   9   5   85.56   14.40   0
  -4  -9  -5   55.95   15.54   0
   4   9   5   49.20   15.74   0
  -5  -9  -5  191.33   16.13   0
   5   9   5  142.90   18.19   0
   1  10   5   -7.57   19.39   0
   2  10   5    1.63   18.00   0
  -2 -10  -5   35.68   16.45   0
  -3 -10  -5  119.41   15.20   0
   3  10   5   16.61   16.30   0
   1   8  -6  251.85   17.08   0
   1   8  -6  229.79   13.86   0
   4   7  -6   64.35   17.24   0
   4   7  -6   43.19   15.48   0
   3   7  -6    0.28   15.44   0
   3   7  -6    2.20   13.44   0
   2   7  -6    6.47   13.60   0
   2   7  -6   39.08   15.44   0
   1   7  -6   68.74   15.76   0
   1   7  -6   59.24   14.06   0
   0   7  -6   30.38   15.60   0
   0   7  -6   18.00   13.56   0
  -1   7  -6   38.12   16.48   0
  -2   7  -6   38.37   19.72   0
  -3   7  -6   39.50   22.78   0
   5   6  -6   -2.90    9.60   0
  -5  -6   6   15.14   10.62   0
   4   6  -6   17.78   15.59   0
   4   6  -6    6.76   13.66   0
   3   6  -6  130.26   13.96   0
   3   6  -6  156.17   11.71   0
   2   6  -6  361.61   12.75   0
   2   6  -6  339.86   11.11   0
   1   6  -6   13.91   13.61   0
   1   6  -6   34.93   11.15   0
   0   6  -6  110.41   11.61   0
   0   6  -6  101.07   13.82   0
  -1   6  -6  343.32   16.38   0
  -2   6  -6   74.62   18.73   0
  -3   6  -6  149.75   20.81   0
  -4   6  -6   11.40   15.54   0
   4  -6   6   11.63   13.82   0
   6   5  -6   26.85   13.53   0
  -6  -5   6  -18.05   10.92   0
   5   5  -6   75.55   13.87   0
  -5  -5   6   86.69   16.00   0
  -4  -5   6   12.85   13.22   0
   4   5  -6    3.08   11.10   0
   3   5  -6  134.25    8.67   0
   3   5  -6  118.75   14.51   0
   2   5  -6 1286.87   16.25   0
   2   5  -6 1374.69   15.84   0
   1   5  -6  232.92   10.62   0
   1   5  -6  206.94   12.65   0
   0   5  -6  102.86    9.60   0
   0   5  -6   80.43    8.72   0
  -1   5  -6   18.38   15.03   0
  -2   5  -6    1.89   14.63   0
  -3   5  -6  134.75   18.28   0
   3  -5   6  130.57   12.23   0
  -4   5  -6   34.27   13.29   0
   4  -5   6   28.89   11.59   0
  -5   5  -6  124.86   16.23   0
   5  -5   6  127.64   14.55   0
   6   4  -6   44.23   13.53   0
  -6  -4   6   19.95   15.56   0
   5   4  -6  177.17   12.00   0
  -5  -4   6  166.38   13.85   0
  -4  -4   6  110.31   14.11   0
   4   4  -6  109.36   11.65   0
   3   4  -6  913.51   12.66   0
   3   4  -6 1048.17   11.70   0
   2   4  -6  105.45   10.01   0
   2   4  -6   91.04   12.26   0
   1   4  -6    8.08    9.96   0
   1   4  -6   28.15    8.78   0
   0   4  -6   62.23   10.15   0
   0   4  -6   91.38   12.56   0
  -1   4  -6    8.28   13.25   0
   2  -4   6  543.46   12.32   0
  -2   4  -6  519.09   15.60   0
  -3   4  -6   83.91   18.86   0
   3  -4   6   80.15    9.73   0
  -4   4  -6   59.75   17.76   0
   4  -4   6   69.40   11.53   0
  -5   4  -6  244.19   14.70   0
   5  -4   6  235.22   12.89   0
  -6   4  -6   43.10   16.22   0
   6  -4   6   65.41   14.12   0
   7   3  -6   14.45   15.16   0
  -7  -3   6   27.75   16.86   0
   6   3  -6  163.55   14.39   0
  -6  -3   6  157.43   15.29   0
   5   3  -6  256.99   12.36   0
  -5  -3   6  246.91   14.65   0
  -4  -3   6   67.83   11.80   0
   4   3  -6   50.25    9.83   0
   3   3  -6  860.97   13.58   0
   3   3  -6  826.32   15.73   0
   2   3  -6   50.88   13.23   0
   2   3  -6   42.12    7.50   0
   1   3  -6  491.23    9.98   0
   1   3  -6  514.13   15.35   0
   0   3  -6  205.10   14.42   0
   0   3  -6  218.60   11.30   0
  -1   3  -6   21.02   14.30   0
   1  -3   6   19.98   10.53   0
   2  -3   6 1182.34   15.51   0
  -2   3  -6 1172.72   19.17   0
  -3   3  -6  -10.67   12.96   0
   3  -3   6   -0.96    6.80   0
  -4   3  -6   81.58   16.00   0
   4  -3   6   76.14    7.12   0
   5  -3   6  119.32   12.12   0
  -5   3  -6  110.45   14.37   0
  -6   3  -6   10.75   13.32   0
   6  -3   6    1.72   11.57   0
  -7   3  -6  169.87   16.39   0
   7  -3   6  140.62   15.25   0
   7   2  -6   19.52   13.52   0
  -7  -2   6   -1.78   15.64   0
   6   2  -6  246.65   12.65   0
  -6  -2   6  268.74   14.70   0
   5   2  -6  644.31   14.39   0
  -5  -2   6  598.99   12.69   0
  -4  -2   6 2486.37   20.50   0
   4   2  -6 2485.23   19.34   0
   3   2  -6   12.15    7.21   0
  -3  -2   6   29.87   13.03   0
   2   2  -6 1282.29   18.27   0
   2   2  -6 1312.71   13.91   0
   1   2  -6  258.92   12.35   0
   1   2  -6  278.91    9.99   0
   0   2  -6  450.49   11.09   0
   0   2  -6  439.65   13.39   0
  -1   2  -6  389.16   16.89   0
   1  -2   6  351.57    8.71   0
  -2   2  -6  160.12   15.36   0
   2  -2   6  148.65   11.44   0
  -3   2  -6   83.59   14.43   0
   3  -2   6   85.37   10.72   0
  -4   2  -6  740.69   17.21   0
   4  -2   6  682.06   10.88   0
  -5   2  -6  137.63   12.43   0
   5  -2   6  159.72   13.50   0
  -6   2  -6  223.04   14.64   0
   6  -2   6  191.77   16.15   0
  -7   2  -6   86.32   16.45   0
   7  -2   6   90.27   19.17   0
   7   1  -6  574.93   17.30   0
  -7  -1   6  592.47   18.89   0
  -6  -1   6  271.93   15.07   0
   6   1  -6  280.10   12.87   0
   5   1  -6  441.39   12.76   0
  -5  -1   6  437.55   13.52   0
  -4  -1   6  168.20   13.02   0
   4   1  -6  168.75   10.73   0
   3   1  -6   12.05   10.29   0
  -3  -1   6    4.81   13.04   0
   2   1  -6  230.83    7.98   0
   2   1  -6  206.59    9.20   0
   1   1  -6  658.61   12.51   0
   1   1  -6  592.49   14.26   0
   0   1  -6  127.44    9.27   0
   0   1  -6  135.11   12.05   0
  -1   1  -6 3092.08   23.97   0
   1  -1   6 2798.36   20.74   0
  -2   1  -6   14.40   12.15   0
   2  -1   6   15.33    8.37   0
  -3   1  -6 1124.01   19.33   0
   3  -1   6 1126.75   15.51   0
  -4   1  -6 1375.66   20.06   0
   4  -1   6 1358.85   17.99   0
  -5   1  -6  160.70   13.06   0
   5  -1   6  164.94   11.18   0
  -6   1  -6   20.70   14.48   0
   6  -1   6   41.52   12.80   0
  -7   1  -6   33.46   13.52   0
   7  -1   6   20.99   14.97   0
  -8   1  -6   74.55   16.00   0
   8  -1   6   44.67   18.43   0
  -7   0   6   64.16   15.89   0
   7   0  -6   59.12   14.27   0
  -6   0   6   16.95   13.37   0
   6   0  -6   -7.11   11.49   0
   5   0  -6  139.99   10.40   0
  -5   0   6  149.99   12.39   0
  -4   0   6  395.66   14.54   0
   4   0  -6  373.92   12.65   0
   3   0  -6   -9.61   10.43   0
  -3   0   6    1.29   13.37   0
   2   0  -6 1509.36   17.14   0
   2   0  -6 1426.79   18.29   0
   1   0  -6  667.12   15.00   0
   1   0  -6  682.73   13.06   0
   0   0  -6  310.62   11.27   0
   0   0   6  263.08   10.39   0
  -1   0  -6 1716.19   17.69   0
   1   0   6 1803.50   17.86   0
   2   0   6   35.08    8.66   0
  -2   0  -6   35.37   12.43   0
  -3   0  -6  690.22   16.95   0
   3   0   6  755.44   15.26   0
  -4   0  -6  193.91   15.62   0
   4   0   6  202.26   12.46   0
  -5   0  -6   -4.21   12.91   0
   5   0   6   11.09   10.69   0
  -6   0  -6  111.74   13.57   0
   6   0   6   97.39   13.04   0
  -7   0  -6    1.41   13.76   0
   7   0   6   -7.80   13.81   0
  -8   0  -6  159.96   16.81   0
   8   0   6  216.21   18.63   0
  -7   1   6  177.72   20.10   0
   7  -1  -6  161.18   15.43   0
  -6   1   6   -9.37   16.27   0
   6  -1  -6   -7.09   11.65   0
   5  -1  -6  968.25   18.11   0
  -5   1   6  644.66   15.50   0
  -4   1   6   11.97   12.18   0
   4  -1  -6    0.33    9.76   0
   3  -1  -6  167.83   13.96   0
   3  -1  -6  151.98   11.64   0
   2  -1  -6 2005.27   21.70   0
   2  -1  -6 2069.62   21.31   0
   1  -1  -6   46.47    8.95   0
   1  -1  -6   50.17   11.67   0
   0  -1  -6 2481.96   20.59   0
   0   1   6 2349.34   21.72   0
   1   1   6   27.74    8.68   0
  -1  -1  -6   32.80    9.29   0
   2   1   6   65.33    9.37   0
  -2  -1  -6   59.30   12.90   0
  -3  -1  -6  366.88   14.37   0
   3   1   6  358.27   11.44   0
  -4  -1  -6    3.18   14.18   0
   4   1   6   -4.69   11.45   0
  -5  -1  -6  912.79   16.78   0
   5   1   6  832.12   12.80   0
  -6  -1  -6   90.53    8.99   0
   6   1   6   93.76   13.13   0
  -7  -1  -6   10.49   13.93   0
   7   1   6   13.36   12.36   0
  -8  -1  -6  325.27   13.13   0
   8   1   6  348.86   16.67   0
  -7   2   6   10.95   18.89   0
   7  -2  -6   -7.21   17.09   0
  -6   2   6  154.96   17.12   0
   6  -2  -6  147.66   12.95   0
   5  -2  -6 1217.69   21.94   0
  -5   2   6 1161.31   20.64   0
  -4   2   6   79.39   15.10   0
   4  -2  -6   81.73   12.80   0
   3  -2  -6  231.48   16.56   0
   3  -2  -6  208.32   14.68   0
   2  -2  -6 1073.29   19.21   0
   2  -2  -6 1149.48   20.13   0
   1  -2  -6   16.13   12.59   0
   0  -2  -6  176.19   13.58   0
   0   2   6  166.24   10.30   0
   1   2   6   45.20    8.74   0
  -1  -2  -6   32.01   12.91   0
   2   2   6 3352.88   23.25   0
  -2  -2  -6 3368.57   24.78   0
  -3  -2  -6  987.92   16.96   0
   3   2   6  953.13   14.29   0
  -4  -2  -6  256.24   11.99   0
   4   2   6  277.59   12.84   0
   5   2   6  718.61   14.80   0
  -5  -2  -6  711.62   16.06   0
  -6  -2  -6   63.60   12.33   0
   6   2   6   48.31   13.05   0
  -7  -2  -6  232.37   11.36   0
   7   2   6  234.39   13.96   0
  -8  -2  -6  176.08   16.62   0
   8   2   6  182.30   15.65   0
  -6   3   6  124.73   20.03   0
   6  -3  -6  131.49   16.90   0
  -5   3   6   84.18   17.07   0
   5  -3  -6   97.87   17.22   0
   4  -3  -6   79.93   12.97   0
   4  -3  -6   79.99   15.03   0
   3  -3  -6  480.22   21.78   0
   3  -3  -6  473.77   20.48   0
   2  -3  -6    7.43   16.13   0
   2  -3  -6    5.47   15.41   0
   1  -3  -6 1811.41   20.48   0
   0  -3  -6  976.07   17.25   0
   0   3   6  971.58   19.34   0
   1   3   6    6.86    9.11   0
  -1  -3  -6   10.22   12.38   0
  -2  -3  -6 1652.58   19.42   0
   2   3   6 1588.42   17.18   0
  -3  -3  -6    5.99   11.97   0
   3   3   6   -2.15   11.43   0
   4   3   6   -3.39    8.24   0
  -4  -3  -6  -12.01   14.56   0
  -5  -3  -6  216.79   14.17   0
   5   3   6  174.99   12.26   0
   6   3   6  170.83   13.54   0
  -6  -3  -6  126.42   12.74   0
  -7  -3  -6  646.26   12.95   0
   7   3   6  669.54   15.86   0
  -8  -3  -6    0.03   15.90   0
   8   3   6    2.99   14.84   0
   6  -4  -6  182.18   22.63   0
   5  -4  -6   36.94   19.51   0
   5  -4  -6   35.75   18.52   0
   3  -4  -6  848.75   17.54   0
   2  -4  -6  244.43   15.03   0
   1  -4  -6  365.03   19.29   0
   0  -4  -6  152.95   12.85   0
   0   4   6  159.75   14.71   0
   1   4   6 1103.44   15.45   0
  -1  -4  -6 1088.83   17.47   0
   2   4   6 1121.43   16.74   0
  -2  -4  -6 1116.76   18.53   0
  -3  -4  -6   53.43   14.85   0
   3   4   6   53.96   11.32   0
  -4  -4  -6 1077.09   15.10   0
   4   4   6 1201.22   16.82   0
  -5  -4  -6  106.87    9.62   0
   5   4   6  115.70   11.32   0
  -6  -4  -6  215.18   11.42   0
   6   4   6  245.91   13.88   0
   7   4   6  414.10   14.41   0
  -7  -4  -6  400.43   15.76   0
  -8  -4  -6   98.09   16.32   0
   8   4   6   87.25   15.21   0
   6  -5  -6   30.19   21.82   0
   5  -5  -6  170.48   18.77   0
   4  -5  -6    8.87   16.36   0
   3  -5  -6   94.03   14.78   0
   2  -5  -6 1317.09   20.36   0
   1  -5  -6 2646.17   28.06   0
   0  -5  -6  155.42   15.25   0
   0   5   6  162.60   20.63   0
   1   5   6  253.94   12.37   0
  -1  -5  -6  260.73   15.93   0
   2   5   6   42.46   11.28   0
  -2  -5  -6   41.79   13.96   0
  -3  -5  -6   39.17   14.18   0
   3   5   6   45.08    8.19   0
  -4  -5  -6 1122.63   17.90   0
   4   5   6  998.65   13.39   0
   5   5   6   20.24   10.39   0
  -5  -5  -6  -14.53   12.27   0
   6   5   6   64.42   13.01   0
  -6  -5  -6  100.26   14.58   0
  -7  -5  -6   23.25    9.54   0
   7   5   6   20.13   14.62   0
  -8  -5  -6    9.79   16.12   0
   8   5   6   23.66   17.72   0
   5  -6  -6   40.07   22.17   0
   4  -6  -6  968.68   25.33   0
   3  -6  -6  341.56   18.30   0
   2  -6  -6  432.15   20.37   0
   1  -6  -6   40.91   15.30   0
   1   6   6  583.88   13.91   0
  -1  -6  -6  536.83   18.33   0
   2   6   6  200.15   12.10   0
  -2  -6  -6  215.97   16.28   0
  -3  -6  -6  237.87   13.74   0
   3   6   6  223.97   11.78   0
  -4  -6  -6  327.37   13.89   0
   4   6   6  369.86   12.40   0
   5   6   6  119.14    9.95   0
  -5  -6  -6  155.21   15.23   0
  -6  -6  -6  411.18   15.88   0
   6   6   6  411.59   14.75   0
  -7  -6  -6  -17.56   16.21   0
   7   6   6  -24.39   14.98   0
   1   7   6  245.68   10.00   0
  -1  -7  -6  260.35   16.56   0
   2   7   6   22.91   10.06   0
  -2  -7  -6   20.78   13.46   0
   3   7   6  309.95   14.37   0
  -3  -7  -6  292.81   13.17   0
  -4  -7  -6  106.58   14.32   0
   4   7   6   48.75   13.51   0
   5   7   6  561.37   15.75   0
  -5  -7  -6  539.65   16.64   0
   6   7   6  172.99   16.29   0
  -6  -7  -6  161.54   14.57   0
  -7  -7  -6   15.45   11.25   0
   7   7   6   -3.40   17.89   0
   1   8   6    5.93    9.15   0
  -1  -8  -6    5.41   14.67   0
  -2  -8  -6  563.60   19.29   0
   2   8   6  414.95   13.91   0
   3   8   6  622.47   15.80   0
  -3  -8  -6  710.49   17.03   0
  -4  -8  -6   20.78   13.16   0
   4   8   6   21.62   12.60   0
  -5  -8  -6   29.63   14.60   0
   5   8   6   27.49   15.76   0
   6   8   6   23.04   10.89   0
  -6  -8  -6  -16.68   15.87   0
   1   9   6   -3.60   14.48   0
   2   9   6   16.76   11.73   0
  -2  -9  -6  166.53   15.13   0
  -3  -9  -6   45.96   18.36   0
   3   9   6    9.17   13.56   0
  -4  -9  -6   44.88   14.96   0
   4   9   6   30.89   15.04   0
  -5  -9  -6   46.05   15.53   0
   5   9   6   54.50   18.87   0
   1  10   6   35.07   22.48   0
   1  10   6   40.15   24.94   0
   2  10   6   -3.13   18.21   0
  -2 -10  -6  180.86   18.32   0
  -3 -10  -6   57.38   18.26   0
   3  10   6    3.42   16.45   0
   2   7  -7  130.64   14.01   0
   2   7  -7   97.73   15.52   0
   1   7  -7   18.42   15.14   0
   1   7  -7   19.18   13.45   0
   0   7  -7   14.42   19.73   0
  -1   7  -7   -1.22   19.39   0
   4   6  -7    5.05   15.32   0
   4   6  -7    1.33   13.58   0
   3   6  -7  106.92   15.75   0
   3   6  -7  154.85   14.07   0
   2   6  -7   83.32   12.27   0
   2   6  -7   45.45   14.46   0
   1   6  -7   21.30   11.14   0
   1   6  -7    9.25   12.78   0
   0   6  -7  116.62   11.77   0
   0   6  -7  104.81   13.65   0
  -1   6  -7   -3.78   16.54   0
  -2   6  -7  124.35   16.75   0
  -3   6  -7   63.68   20.60   0
   5   5  -7   24.14   11.10   0
   5   5  -7   -1.70   13.64   0
   4   5  -7   11.72   15.73   0
   4   5  -7   22.77   13.49   0
   3   5  -7  242.42   14.42   0
   3   5  -7  295.03   12.45   0
   2   5  -7  -10.90   11.00   0
   2   5  -7   18.66   13.37   0
   1   5  -7   10.79   13.60   0
   1   5  -7   14.06   11.21   0
   0   5  -7  284.62   15.01   0
   0   5  -7  323.26   12.48   0
  -1   5  -7  651.64   17.61   0
  -2   5  -7  222.05   15.36   0
  -3   5  -7   10.31   16.93   0
   3  -5   7   34.17   11.39   0
  -4   5  -7    9.90   19.59   0
   4  -5   7   23.99   13.61   0
  -5   5  -7  112.11   16.16   0
   5  -5   7   91.96   14.86   0
   6   4  -7   45.19   15.46   0
  -6  -4   7   70.18   16.88   0
   5   4  -7   61.84   13.44   0
  -5  -4   7   44.63   15.65   0
   4   4  -7  190.61   14.29   0
   4   4  -7  227.48    9.29   0
   3   4  -7  102.71    8.61   0
   3   4  -7  125.82   14.30   0
   2   4  -7   63.85   11.55   0
   2   4  -7   75.14    9.71   0
   1   4  -7  765.98   14.58   0
   1   4  -7  825.79   12.98   0
   0   4  -7   20.99    9.40   0
   0   4  -7   12.39    8.48   0
  -1   4  -7   62.70   14.06   0
   2  -4   7  241.35   10.54   0
  -2   4  -7  246.59   16.45   0
  -3   4  -7   22.68   17.54   0
   3  -4   7   32.38   11.23   0
  -4   4  -7  268.68   16.04   0
   4  -4   7  260.25   12.67   0
  -5   4  -7   40.72   15.91   0
   5  -4   7   33.34   13.92   0
  -6   4  -7   41.74   13.04   0
   6  -4   7   26.08   16.93   0
   6   3  -7   16.86   13.72   0
  -6  -3   7   37.85   15.40   0
   5   3  -7    8.00   11.33   0
  -5  -3   7    5.30   13.04   0
   4   3  -7  801.47   16.83   0
   4   3  -7  849.88   14.91   0
   3   3  -7   33.30    9.37   0
   3   3  -7   44.72   11.43   0
   2   3  -7    3.21   11.88   0
   2   3  -7   10.40    9.40   0
   1   3  -7  581.85   14.91   0
   1   3  -7  639.19   10.50   0
   0   3  -7  200.57   10.85   0
   0   3  -7  177.56    9.64   0
  -1   3  -7  310.66   14.69   0
   2  -3   7  141.54   10.43   0
  -2   3  -7  146.39   13.51   0
  -3   3  -7  287.33   13.89   0
   3  -3   7  262.57   11.15   0
  -4   3  -7  402.76   19.94   0
   4  -3   7  360.23   10.41   0
   5  -3   7    9.97   11.54   0
  -5   3  -7   48.41   13.49   0
  -6   3  -7   23.04   15.92   0
   6  -3   7   23.67    9.91   0
   6   2  -7    6.66   13.56   0
  -6  -2   7    6.80   15.50   0
   5   2  -7  120.48   11.97   0
  -5  -2   7  116.55   13.82   0
  -4  -2   7  754.97   14.59   0
   4   2  -7  862.74   14.32   0
   3   2  -7  193.06   10.54   0
   3   2  -7  167.00   12.72   0
   2   2  -7 1285.59   15.48   0
   2   2  -7 1144.94   16.90   0
   1   2  -7    1.75   13.26   0
   1   2  -7   -2.07   10.28   0
   0   2  -7    5.67   10.15   0
   0   2  -7   15.23    9.35   0
  -1   2  -7  198.64   14.92   0
   1  -2   7  176.31   11.35   0
   2  -2   7   -2.67   10.34   0
  -2   2  -7   -1.27   13.76   0
  -3   2  -7  922.53   17.32   0
   3  -2   7  943.64   14.30   0
  -4   2  -7   81.09   12.89   0
   4  -2   7   60.48    9.82   0
   5  -2   7   -2.52   11.44   0
  -5   2  -7    0.71    9.99   0
  -6   2  -7   67.56   14.06   0
   6  -2   7  122.98   15.82   0
  -7   2  -7   80.73   16.26   0
   7  -2   7   83.14   18.30   0
  -6  -1   7  137.62   16.24   0
   6   1  -7  148.06   14.34   0
   5   1  -7 1028.68   16.32   0
  -5  -1   7 1007.28   18.12   0
  -4  -1   7  135.54   12.27   0
   4   1  -7  141.19   10.10   0
   3   1  -7  792.57   14.00   0
   3   1  -7  776.77   15.59   0
   2   1  -7   26.51   10.26   0
   2   1  -7    4.02   13.16   0
   1   1  -7    9.36   10.66   0
   1   1  -7    7.35   13.63   0
   0   1  -7 2307.81   17.63   0
   0   1  -7 2547.56   22.04   0
  -1   1  -7  990.39   18.40   0
   1  -1   7  909.99   14.73   0
  -2   1  -7    7.05   14.40   0
   2  -1   7   13.26   10.31   0
  -3   1  -7 1282.69   19.23   0
   3  -1   7 1370.22   16.19   0
  -4   1  -7   53.61   13.36   0
   4  -1   7   63.91   10.75   0
  -5   1  -7  134.02    9.51   0
   5  -1   7  206.70   13.78   0
  -6   1  -7  142.96   14.42   0
   6  -1   7  131.19   13.45   0
  -7   1  -7   -0.78   11.26   0
   7  -1   7   -0.93   18.20   0
  -6   0   7  119.25   14.90   0
   6   0  -7  104.33   13.22   0
   5   0  -7   41.79   11.78   0
  -5   0   7   53.72   13.85   0
  -4   0   7  377.38   13.54   0
   4   0  -7  391.83   11.87   0
   3   0  -7  680.42   15.72   0
   3   0  -7  693.57   13.72   0
   2   0  -7  840.20   16.69   0
   2   0  -7  897.06   14.93   0
   1   0  -7   41.47    8.60   0
   1   0  -7   39.96    8.05   0
   0   0  -7 2162.34   18.11   0
   0   0   7 1891.52   18.26   0
  -1   0  -7  758.85   15.44   0
   1   0   7  750.04   13.01   0
  -2   0  -7  617.57   17.14   0
   2   0   7  551.74   11.76   0
  -3   0  -7  121.75   14.94   0
   3   0   7  147.22   11.89   0
  -4   0  -7   17.37   13.79   0
   4   0   7    6.10   10.84   0
  -5   0  -7  282.40   10.29   0
   5   0   7  292.01   12.18   0
  -6   0  -7    6.55   13.87   0
   6   0   7    4.01   12.28   0
  -7   0  -7   87.31   15.27   0
   7   0   7  101.38   15.25   0
   8   0   7  106.86   18.62   0
  -8   0  -7  121.83   19.53   0
  -6   1   7  225.37   17.11   0
   6  -1  -7  253.36   18.50   0
   5  -1  -7  276.27   15.53   0
  -5   1   7  268.17   15.04   0
   4  -1  -7  253.24   12.79   0
   4  -1  -7  240.56   11.38   0
   3  -1  -7  970.26   17.95   0
   3  -1  -7  963.87   17.42   0
   2  -1  -7  650.94   16.52   0
   2  -1  -7  619.55   16.36   0
   1  -1  -7 1146.49   15.97   0
   1  -1  -7 1047.80   17.04   0
   0  -1  -7  633.40   15.17   0
   0   1   7  552.59   12.37   0
   1   1   7   19.19    8.37   0
  -1  -1  -7   27.05   12.14   0
  -2  -1  -7 3060.65   24.12   0
   2   1   7 3049.13   21.60   0
  -3  -1  -7  244.66   16.01   0
   3   1   7  275.50   12.48   0
  -4  -1  -7  229.74   15.18   0
   4   1   7  229.93   12.27   0
  -5  -1  -7  428.68   14.22   0
   5   1   7  454.12   12.93   0
  -6  -1  -7   31.79   10.36   0
   6   1   7   42.63   12.61   0
  -7  -1  -7  481.82   15.79   0
   7   1   7  485.17   17.04   0
  -8  -1  -7    7.55   16.06   0
   8   1   7   -6.22   18.20   0
  -6   2   7   16.72   19.44   0
   6  -2  -7   31.92   16.92   0
   5  -2  -7   11.50   13.92   0
  -5   2   7    0.51   13.45   0
   4  -2  -7  255.95   13.06   0
   4  -2  -7  264.99   14.01   0
   3  -2  -7 1019.11   20.42   0
   3  -2  -7 1014.95   19.56   0
   2  -2  -7  177.17   14.03   0
   2  -2  -7  149.70   13.85   0
   1  -2  -7 1632.84   21.05   0
   0  -2  -7    8.49   12.14   0
   0   2   7   20.13    8.50   0
   1   2   7   54.39    8.80   0
  -1  -2  -7   56.13   12.27   0
   2   2   7  380.33   12.28   0
  -2  -2  -7  316.02   13.55   0
  -3  -2  -7    8.16   14.93   0
   3   2   7   12.31    7.79   0
  -4  -2  -7  964.24   17.18   0
   4   2   7  909.27   15.15   0
  -5  -2  -7  403.14   14.20   0
   5   2   7  367.57   12.57   0
  -6  -2  -7   88.92   10.85   0
   6   2   7  123.37   13.41   0
  -7  -2  -7  204.00   11.10   0
   7   2   7  232.84   16.14   0
  -8  -2  -7    5.80   11.29   0
   8   2   7    7.69   18.02   0
   6  -3  -7  206.82   20.18   0
   6  -3  -7  188.99   18.45   0
   5  -3  -7    2.28   13.22   0
   5  -3  -7   10.91   15.13   0
   4  -3  -7  740.17   20.52   0
   4  -3  -7  764.32   22.04   0
   3  -3  -7  109.54   15.54   0
   3  -3  -7  109.62   13.27   0
   2  -3  -7  350.57   15.66   0
   1  -3  -7 1231.69   19.32   0
   0  -3  -7  158.54   15.37   0
   0   3   7  130.38   11.70   0
   1   3   7 1015.22   15.99   0
  -1  -3  -7 1112.48   19.13   0
   2   3   7  162.69   12.06   0
  -2  -3  -7  181.82   15.89   0
  -3  -3  -7   17.07   14.68   0
   3   3   7   11.35   11.32   0
  -4  -3  -7  916.63   17.12   0
   4   3   7  854.29   15.15   0
  -5  -3  -7   10.71    8.60   0
   5   3   7   -0.04   10.52   0
  -6  -3  -7  484.38   16.24   0
   6   3   7  443.34   14.86   0
  -7  -3  -7   68.85   13.80   0
   7   3   7   35.61   15.50   0
  -8  -3  -7   10.93   15.80   0
   8   3   7   15.64   12.56   0
   6  -4  -7   15.03   22.79   0
   6  -4  -7   18.94   22.48   0
   5  -4  -7   13.85   22.13   0
   5  -4  -7   12.97   21.60   0
   3  -4  -7   24.38   12.14   0
   2  -4  -7  106.22   13.64   0
   1  -4  -7  216.44   14.64   0
   0  -4  -7   -2.07   13.94   0
   0   4   7    2.84   13.23   0
   1   4   7  256.95    9.52   0
  -1  -4  -7  236.90   15.73   0
   2   4   7   68.34   11.18   0
  -2  -4  -7   72.14   14.78   0
  -3  -4  -7 1096.48   18.78   0
   3   4   7 1088.55   15.71   0
  -4  -4  -7  915.90   17.16   0
   4   4   7  836.78   12.30   0
   5   4   7   15.05   10.19   0
  -5  -4  -7   -5.14    8.84   0
  -6  -4  -7  693.72   17.11   0
   6   4   7  693.61   15.67   0
   7   4   7   21.17   10.55   0
  -7  -4  -7    3.55    9.65   0
  -8  -4  -7   89.11   15.96   0
   8   4   7   79.81   18.14   0
   5  -5  -7  167.24   19.08   0
   4  -5  -7  142.74   14.21   0
   3  -5  -7    4.52   17.13   0
   2  -5  -7    7.78   11.68   0
   1  -5  -7  125.25   13.25   0
   0  -5  -7 2648.40   24.43   0
   0   5   7 2346.54   35.96   0
   1   5   7 2729.35   22.37   0
  -1  -5  -7 2403.63   23.15   0
   2   5   7    0.10   10.70   0
  -2  -5  -7   12.43   13.47   0
  -3  -5  -7  249.52   14.71   0
   3   5   7  267.83   12.15   0
  -4  -5  -7   38.18   12.54   0
   4   5   7   24.07   10.54   0
  -5  -5  -7  366.04   13.48   0
   5   5   7  411.55   14.52   0
  -6  -5  -7  149.05   10.50   0
   6   5   7  135.73   13.21   0
  -7  -5  -7   10.02   16.27   0
   7   5   7    2.26   14.97   0
  -8  -5  -7   14.31   17.85   0
   8   5   7   72.43   18.06   0
   5  -6  -7  186.53   22.64   0
   4  -6  -7    1.37   17.31   0
   3  -6  -7  265.06   17.74   0
   2  -6  -7 1424.21   24.78   0
   1  -6  -7  148.87   16.72   0
   0  -6  -7  315.58   14.30   0
   1   6   7   85.51   10.47   0
  -1  -6  -7   70.10   13.67   0
   2   6   7   24.37   10.30   0
  -2  -6  -7   42.59   11.92   0
   3   6   7  415.43   10.01   0
  -3  -6  -7  446.92   14.43   0
   4   6   7    5.46   12.70   0
  -4  -6  -7    4.42   11.60   0
   5   6   7  411.38   11.35   0
  -5  -6  -7  454.45   16.15   0
  -6  -6  -7   -7.02   13.78   0
   6   6   7    6.79   14.96   0
  -7  -6  -7    6.28   16.08   0
   7   6   7  -12.51   15.03   0
   4  -7  -7   25.82   27.21   0
   3  -7  -7  186.32   21.95   0
   1   7   7   33.81   10.60   0
  -1  -7  -7   28.33   13.58   0
   2   7   7  456.78   14.63   0
  -2  -7  -7  426.11   16.13   0
  -3  -7  -7  271.24   18.20   0
   3   7   7  229.72   10.46   0
  -4  -7  -7  141.74   17.25   0
   4   7   7  104.50   13.23   0
   5   7   7  145.44    9.88   0
  -5  -7  -7  151.49   14.45   0
   6   7   7   17.39   15.14   0
  -6  -7  -7   14.66   11.24   0
  -7  -7  -7  223.66   16.67   0
   7   7   7  186.32   19.27   0
   1   8   7    7.19    9.45   0
  -1  -8  -7    1.53   16.00   0
   2   8   7  415.95   14.02   0
  -2  -8  -7  563.39   16.60   0
  -3  -8  -7   68.63   13.14   0
   3   8   7   55.97   12.38   0
  -4  -8  -7  344.50   15.08   0
   4   8   7  324.83   16.83   0
  -5  -8  -7  105.00   16.13   0
   5   8   7  129.53   15.86   0
   6   8   7  -11.65   18.61   0
  -6  -8  -7   -6.26   15.62   0
   1   9   7  137.68   27.30   0
   1   9   7  145.99   27.97   0
   2   9   7   25.81   15.10   0
  -2  -9  -7  227.19   18.04   0
  -3  -9  -7   59.21   14.57   0
   3   9   7   18.81   13.70   0
  -4  -9  -7   21.92   14.93   0
   4   9   7   36.92   14.69   0
  -5  -9  -7   48.32   16.69   0
   5   9   7   30.82   18.49   0
   3   6  -8  100.95   17.38   0
   3   6  -8  131.55   15.72   0
   2   6  -8    6.38   10.76   0
   2   6  -8    8.42    9.43   0
   1   6  -8   -3.89   13.35   0
   1   6  -8  -25.32   15.39   0
   0   6  -8   -4.89   16.43   0
  -1   6  -8   98.53   16.75   0
  -2   6  -8   81.45   19.41   0
   4   5  -8  279.51   15.14   0
   4   5  -8  237.89   16.75   0
   3   5  -8   -7.85   13.39   0
   3   5  -8   15.17   15.55   0
   2   5  -8   31.09   11.14   0
   2   5  -8   19.17   13.21   0
   1   5  -8   79.03   11.40   0
   1   5  -8   80.41    9.75   0
   0   5  -8   -8.51   14.18   0
  -1   5  -8  149.29   17.37   0
  -2   5  -8  206.84   21.22   0
  -3   5  -8  328.01   18.19   0
  -4   5  -8   79.24   20.10   0
   4  -5   8  114.08   14.27   0
   5   4  -8    2.69   15.57   0
   5   4  -8   29.60   13.55   0
   4   4  -8  130.72   15.77   0
   4   4  -8  122.81   13.84   0
   3   4  -8   12.30   11.08   0
   3   4  -8   12.20    9.45   0
   2   4  -8   99.37   10.04   0
   2   4  -8  102.57   11.79   0
   1   4  -8  216.24    9.07   0
   1   4  -8  191.16   10.83   0
   0   4  -8  171.80   12.27   0
   0   4  -8  161.49   14.34   0
  -1   4  -8  525.94   17.16   0
  -2   4  -8    7.40   14.14   0
  -3   4  -8   66.37   17.24   0
   3  -4   8   58.95   11.36   0
  -4   4  -8   47.96   20.56   0
   4  -4   8   75.15   13.67   0
  -5   4  -8    8.21   15.47   0
   5  -4   8    4.04   13.81   0
   5   3  -8  291.60   16.90   0
   5   3  -8  340.68   15.27   0
   4   3  -8   33.31   13.07   0
   4   3  -8   27.97   11.03   0
   3   3  -8   54.45   11.29   0
   3   3  -8   60.50    9.54   0
   2   3  -8  313.43   11.74   0
   2   3  -8  333.35   13.85   0
   1   3  -8  277.20   10.50   0
   1   3  -8  241.23   12.39   0
   0   3  -8  284.69   12.78   0
   0   3  -8  328.56   10.97   0
  -1   3  -8   73.61   12.52   0
   2  -3   8  147.79   10.19   0
  -2   3  -8  166.76   16.17   0
  -3   3  -8  445.50   16.99   0
   3  -3   8  464.32   13.54   0
  -4   3  -8   -0.14   14.29   0
   4  -3   8   12.88    7.99   0
   5  -3   8   35.01   13.70   0
  -5   3  -8   42.86   15.93   0
  -6   3  -8   45.49   16.14   0
   6  -3   8   47.36   10.48   0
   6   2  -8   -2.48   13.62   0
  -6  -2   8   15.16   14.94   0
   5   2  -8  284.73   15.92   0
   5   2  -8  328.13   15.05   0
   4   2  -8   -1.61    9.57   0
   4   2  -8    1.51   11.25   0
   3   2  -8  177.05   10.87   0
   3   2  -8  146.68   13.10   0
   2   2  -8  380.83    8.81   0
   2   2  -8  396.17   13.24   0
   1   2  -8  511.81   12.03   0
   1   2  -8  481.55   14.09   0
   0   2  -8 2389.65   16.88   0
   0   2  -8 2441.10   20.10   0
  -1   2  -8   50.53   13.46   0
   1  -2   8   61.74   10.00   0
   2  -2   8    9.58    9.49   0
  -2   2  -8   32.21    9.05   0
  -3   2  -8  261.64   15.22   0
   3  -2   8  230.04    8.21   0
  -4   2  -8   -0.19   14.61   0
   4  -2   8   -4.72   11.32   0
   5  -2   8   95.88   12.16   0
  -5   2  -8   93.75   14.05   0
  -6   2  -8   -3.87   11.11   0
   6  -2   8    9.87   13.82   0
  -6  -1   8  142.08   15.79   0
   6   1  -8  114.76   14.44   0
   5   1  -8   66.07   13.32   0
   5   1  -8  112.87   11.56   0
   4   1  -8   39.79   13.56   0
   4   1  -8   51.74   11.50   0
   3   1  -8 1836.49   17.75   0
   3   1  -8 1748.20   18.40   0
   2   1  -8   97.39   12.66   0
   2   1  -8  120.46   10.16   0
   1   1  -8  445.17   12.36   0
   1   1  -8  391.99   14.35   0
   0   1  -8   -3.72   14.26   0
  -1   1  -8  143.68   14.52   0
   1  -1   8  134.88   10.83   0
  -2   1  -8 1275.41   18.41   0
   2  -1   8 1208.73   15.19   0
  -3   1  -8  164.74   13.55   0
   3  -1   8  144.50   10.55   0
  -4   1  -8   38.15   15.31   0
   4  -1   8   10.16    9.54   0
   5  -1   8  202.96    9.40   0
  -5   1  -8  248.32   14.82   0
  -6   1  -8    0.61   13.38   0
   6  -1   8   -1.79   14.91   0
  -7   1  -8  254.56   17.53   0
   7  -1   8  285.16   19.68   0
  -6   0   8  354.53   17.78   0
   6   0  -8  392.79   16.17   0
   5   0  -8   -0.72   11.13   0
   5   0  -8   -6.11   15.86   0
   4   0  -8   -3.51   13.52   0
   4   0  -8   -9.28   11.38   0
   3   0  -8  210.53   12.44   0
   3   0  -8  227.77   10.66   0
   2   0  -8   29.05   12.08   0
   2   0  -8   20.43   12.17   0
   1   0  -8 1341.16   16.53   0
   1   0  -8 1235.44   17.91   0
   0   0  -8  236.73   11.36   0
  -1   0  -8  385.34   12.17   0
   1   0   8  373.02   12.23   0
  -2   0  -8 1229.95   18.29   0
   2   0   8 1175.80   15.41   0
  -3   0  -8   32.03   13.60   0
   3   0   8   20.72   10.12   0
  -4   0  -8  351.54   14.46   0
   4   0   8  412.20   12.75   0
  -5   0  -8  170.90   14.69   0
   5   0   8  125.26   13.15   0
  -6   0  -8   42.10   14.10   0
   6   0   8   46.18   12.74   0
  -7   0  -8  139.75   12.03   0
   7   0   8  134.30   15.77   0
   6  -1  -8  305.22   16.29   0
   6  -1  -8  305.33   17.13   0
   5  -1  -8   14.26   13.62   0
   5  -1  -8   10.39   15.46   0
   4  -1  -8  138.37   12.48   0
   4  -1  -8  128.36   14.16   0
   3  -1  -8  358.57   15.74   0
   3  -1  -8  336.19   11.81   0
   2  -1  -8  184.38   13.26   0
   2  -1  -8  191.75   11.32   0
   1  -1  -8 1133.33   16.35   0
   1  -1  -8 1002.03   17.47   0
   0  -1  -8   19.68   14.40   0
   0   1   8   18.66   10.26   0
   1   1   8 1183.41   16.13   0
  -1  -1  -8 1246.46   18.65   0
  -2  -1  -8  358.79   11.79   0
   2   1   8  335.02    9.51   0
  -3  -1  -8   72.64   14.39   0
   3   1   8  107.20   11.69   0
  -4  -1  -8  718.48   16.09   0
   4   1   8  814.83   14.16   0
  -5  -1  -8    9.19   11.67   0
   5   1   8   -0.50   12.41   0
  -6  -1  -8   53.26   14.02   0
   6   1   8   67.59   12.66   0
  -7  -1  -8   50.48   16.39   0
   7   1   8   52.91   15.10   0
   6  -2  -8    9.29   13.96   0
   6  -2  -8   10.57   16.67   0
   5  -2  -8   -5.94   13.62   0
   5  -2  -8    2.69   14.43   0
   4  -2  -8  289.61   14.63   0
   4  -2  -8  289.36   16.06   0
   3  -2  -8   21.62   13.29   0
   3  -2  -8   24.02   11.47   0
   2  -2  -8 1289.16   19.94   0
   2  -2  -8 1292.80   21.16   0
   1  -2  -8 1121.89   18.05   0
   0  -2  -8    0.06   14.28   0
   0   2   8   -4.91   10.50   0
   1   2   8  774.29   14.66   0
  -1  -2  -8  730.69   13.63   0
  -2  -2  -8    8.94   10.38   0
   2   2   8   13.81    7.32   0
  -3  -2  -8   -1.49   10.23   0
   3   2   8    5.93   10.91   0
  -4  -2  -8   24.59   13.65   0
   4   2   8    7.73   10.59   0
  -5  -2  -8  168.18    9.44   0
   5   2   8  189.96   13.29   0
  -6  -2  -8 1291.20   18.83   0
   6   2   8 1311.18   18.22   0
  -7  -2  -8    8.75   16.17   0
   7   2   8    4.11   14.98   0
   6  -3  -8   97.83   18.20   0
   6  -3  -8  116.05   22.02   0
   5  -3  -8  154.60   16.65   0
   5  -3  -8  146.03   17.19   0
   4  -3  -8 1236.87   24.88   0
   4  -3  -8 1206.14   26.14   0
   3  -3  -8   15.96   13.24   0
   3  -3  -8   24.91   14.11   0
   2  -3  -8  532.43   15.23   0
   1  -3  -8   67.82   13.52   0
   0  -3  -8  548.33   12.78   0
   0   3   8  531.02   14.50   0
   1   3   8  231.35   11.77   0
  -1  -3  -8  221.07   15.11   0
   2   3   8  336.30   12.70   0
  -2  -3  -8  287.29   15.31   0
  -3  -3  -8 1841.63   20.12   0
   3   3   8 1827.18   18.08   0
  -4  -3  -8  216.59   13.46   0
   4   3   8  197.15   11.46   0
   5   3   8  106.00   13.12   0
  -5  -3  -8   84.95    8.76   0
  -6  -3  -8  364.42   15.61   0
   6   3   8  359.12   14.41   0
  -7  -3  -8  -13.07   16.54   0
   7   3   8   14.10   15.05   0
  -8  -3  -8   90.09   17.76   0
   8   3   8  107.05   13.41   0
   4  -4  -8  212.67   15.38   0
   3  -4  -8  395.90   19.40   0
   2  -4  -8  259.62   13.32   0
   1  -4  -8   16.44   12.93   0
   0  -4  -8  578.77   16.06   0
   0   4   8  544.68   17.32   0
   1   4   8   -1.31   12.40   0
  -1  -4  -8    8.86   13.86   0
   2   4   8   16.47    7.43   0
  -2  -4  -8    7.25   14.02   0
  -3  -4  -8  537.76   12.12   0
   3   4   8  507.91   13.30   0
  -4  -4  -8  158.61   13.24   0
   4   4   8  174.88   11.00   0
  -5  -4  -8  736.89   16.38   0
   5   4   8  767.87   15.93   0
  -6  -4  -8   15.97   14.05   0
   6   4   8   24.81   12.33   0
   7   4   8   30.32   15.15   0
  -7  -4  -8   21.14   16.05   0
   5  -5  -8  133.79   18.66   0
   4  -5  -8   22.78   16.09   0
   3  -5  -8  446.83   19.21   0
   2  -5  -8   11.78   14.15   0
   1  -5  -8   42.39   12.25   0
   0  -5  -8   85.49   13.04   0
   0   5   8   68.53   15.13   0
   1   5   8   58.66   12.60   0
  -1  -5  -8   46.58   13.58   0
   2   5   8 2281.06   19.88   0
  -2  -5  -8 2296.38   21.52   0
  -3  -5  -8 1780.17   22.89   0
   3   5   8 1510.20   15.21   0
  -4  -5  -8  201.73   13.15   0
   4   5   8  224.68   13.39   0
  -5  -5  -8  164.69   14.77   0
   5   5   8  118.28   13.33   0
  -6  -5  -8  125.44   10.49   0
   6   5   8  168.56   11.30   0
  -7  -5  -8  181.02   16.74   0
   7   5   8  150.68   15.86   0
   4  -6  -8    1.55   17.79   0
   3  -6  -8  103.92   19.70   0
   2  -6  -8   -1.36   16.94   0
   1  -6  -8  534.39   17.16   0
   0  -6  -8  995.10   19.35   0
   1   6   8  371.25   15.75   0
  -1  -6  -8  390.56   16.19   0
   2   6   8  419.21   14.55   0
  -2  -6  -8  376.62   14.07   0
  -3  -6  -8   83.01   11.98   0
   3   6   8  102.54    9.18   0
  -4  -6  -8  151.48   14.81   0
   4   6   8  141.51   12.76   0
   5   6   8  106.45   13.17   0
  -5  -6  -8  134.99   14.35   0
  -6  -6  -8    0.01   14.94   0
   6   6   8   19.64   10.61   0
  -7  -6  -8  127.29   16.45   0
   7   6   8  189.06   19.00   0
   3  -7  -8    6.52   17.96   0
   2  -7  -8   88.90   18.74   0
   1  -7  -8  441.41   19.90   0
   1   7   8  139.10   18.47   0
  -1  -7  -8  156.27   18.16   0
   2   7   8  350.85   13.85   0
  -2  -7  -8  322.87   17.90   0
  -3  -7  -8    3.60   13.22   0
   3   7   8  -12.56   11.99   0
  -4  -7  -8  136.64   17.41   0
   4   7   8  150.29   13.17   0
   5   7   8   -5.90   14.90   0
  -5  -7  -8    7.75   13.50   0
   6   7   8  108.45   16.08   0
  -6  -7  -8  178.93   16.21   0
   1   8   8  152.52   21.67   0
  -1  -8  -8  159.60   20.41   0
   2   8   8   23.52   13.58   0
  -2  -8  -8   25.55   13.52   0
  -3  -8  -8   60.78   13.06   0
   3   8   8   55.84   14.85   0
  -4  -8  -8   85.64   19.10   0
   4   8   8  102.01   15.11   0
  -5  -8  -8    5.73   15.45   0
   5   8   8  -10.86   15.35   0
   2   9   8   17.61   12.89   0
  -2  -9  -8   75.26   18.82   0
  -3  -9  -8  161.55   18.05   0
   3   9   8   65.31   15.71   0
  -4  -9  -8   10.84   17.91   0
   4   9   8    8.20   17.40   0
   3   5  -9    7.03   13.49   0
   3   5  -9   -7.14   15.40   0
   2   5  -9  242.69   10.72   0
   2   5  -9  207.92   16.19   0
   1   5  -9    6.81   13.34   0
   1   5  -9   17.09   10.87   0
   0   5  -9   34.46   16.43   0
  -1   5  -9  103.41   16.91   0
  -2   5  -9   -0.72   16.22   0
  -3   5  -9   94.69   19.87   0
   4   4  -9   33.28   15.46   0
   4   4  -9   38.09   13.71   0
   3   4  -9   43.36   13.37   0
   3   4  -9   45.57   15.14   0
   2   4  -9   62.49    7.84   0
   2   4  -9   23.94   12.93   0
   1   4  -9   98.89   11.49   0
   1   4  -9   97.95   13.31   0
   0   4  -9  119.93   14.66   0
  -1   4  -9   28.10   15.62   0
  -2   4  -9  357.31   18.28   0
  -3   4  -9  349.11   17.91   0
   3  -4   9  296.08   11.73   0
  -4   4  -9   26.04   19.78   0
   4  -4   9   51.93    9.78   0
   5   3  -9   51.14   18.16   0
   5   3  -9   54.42   15.38   0
   4   3  -9  -13.45   15.47   0
   4   3  -9    4.28   13.57   0
   3   3  -9  240.80   12.31   0
   3   3  -9  215.12   14.08   0
   2   3  -9   17.24   13.02   0
   2   3  -9   19.93   10.93   0
   1   3  -9  134.61   11.59   0
   1   3  -9   81.47   13.96   0
   0   3  -9  494.40   12.58   0
  -1   3  -9    7.13   10.19   0
   2  -3   9  285.54   12.74   0
  -2   3  -9  336.72   15.65   0
  -3   3  -9   61.26   14.22   0
   3  -3   9   42.53   11.50   0
  -4   3  -9   21.12   16.79   0
   4  -3   9   40.02   12.65   0
   5  -3   9   23.21   13.99   0
  -5   3  -9   19.96   15.61   0
   5   2  -9    4.28   15.24   0
   5   2  -9    1.96   13.48   0
   4   2  -9  -15.27   12.83   0
   4   2  -9    7.75   10.87   0
   3   2  -9  480.91   13.57   0
   3   2  -9  451.96   15.14   0
   2   2  -9   58.20   13.77   0
   2   2  -9   55.47   11.43   0
   1   2  -9  459.32   11.69   0
   1   2  -9  452.49   13.07   0
   0   2  -9  569.74   17.56   0
  -1   2  -9  268.88   16.17   0
   2  -2   9  695.24   11.78   0
  -2   2  -9  730.88   18.09   0
  -3   2  -9   47.89   14.71   0
   3  -2   9   33.58   11.71   0
  -4   2  -9   10.41   13.93   0
   4  -2   9   12.41   11.18   0
   5  -2   9   19.51   14.00   0
  -5   2  -9   32.12   16.03   0
  -6   2  -9    3.33   11.01   0
   6  -2   9   34.32   14.20   0
   5   1  -9   24.37   13.63   0
   5   1  -9   25.25   15.34   0
   4   1  -9  162.09   13.79   0
   4   1  -9  176.23   12.20   0
   3   1  -9  423.72   15.10   0
   3   1  -9  396.96   12.95   0
   2   1  -9  377.74   13.11   0
   2   1  -9  437.36   11.65   0
   1   1  -9 1336.51   15.22   0
   1   1  -9 1260.76   16.51   0
   0   1  -9   13.86   12.92   0
  -1   1  -9    9.16   12.56   0
   1  -1   9    6.19    9.59   0
  -2   1  -9  218.96   13.35   0
   2  -1   9  220.13   10.50   0
  -3   1  -9    8.72   10.33   0
   3  -1   9    8.83    9.15   0
  -4   1  -9  858.21   18.23   0
   4  -1   9  855.29   15.28   0
   5  -1   9   85.72    8.61   0
  -5   1  -9  120.73   13.74   0
  -6   1  -9   57.02   16.35   0
   6  -1   9   59.95   14.62   0
   5   0  -9   21.22   13.76   0
   5   0  -9   27.93   15.48   0
   4   0  -9  397.06   15.15   0
   4   0  -9  395.77   13.83   0
   3   0  -9   89.41   13.92   0
   3   0  -9  101.44   11.72   0
   2   0  -9  176.98   12.24   0
   2   0  -9  200.20   10.23   0
   1   0  -9    5.80    9.30   0
   1   0  -9    8.69   11.54   0
   0   0  -9  144.77   13.86   0
  -1   0  -9 2018.14   17.29   0
   1   0   9 2044.62   18.49   0
  -2   0  -9   78.02   13.12   0
   2   0   9   73.28   10.04   0
  -3   0  -9   -4.64   12.35   0
   3   0   9   -1.12    9.32   0
  -4   0  -9  487.53   17.05   0
   4   0   9  521.58   13.81   0
  -5   0  -9   86.02   10.11   0
   5   0   9   92.28   12.85   0
  -6   0  -9  359.11   17.95   0
   6   0   9  367.90   17.04   0
  -7   0  -9    2.31   15.58   0
   7   0   9   -6.63   17.98   0
   5  -1  -9  184.35   19.26   0
   5  -1  -9  160.45   14.90   0
   4  -1  -9  462.03   17.86   0
   4  -1  -9  444.47   14.10   0
   3  -1  -9   -3.32   13.46   0
   3  -1  -9    7.87   11.41   0
   2  -1  -9  651.37   13.39   0
   2  -1  -9  635.45   14.79   0
   1  -1  -9   94.44   13.37   0
   0  -1  -9   98.30   13.60   0
   1   1   9  439.55   12.47   0
  -1  -1  -9  415.03   11.81   0
  -2  -1  -9   67.07   13.29   0
   2   1   9   63.23   10.05   0
  -3  -1  -9  557.13   14.90   0
   3   1   9  540.19   12.16   0
  -4  -1  -9   33.81   15.78   0
   4   1   9   34.78   12.78   0
  -5  -1  -9  139.28   10.53   0
   5   1   9  139.30   13.18   0
  -6  -1  -9  335.52   11.54   0
   6   1   9  419.15   16.83   0
  -7  -1  -9   44.20   15.89   0
   7   1   9   67.66   18.03   0
   5  -2  -9  729.91   21.64   0
   5  -2  -9  695.07   18.78   0
   4  -2  -9  101.60   13.08   0
   4  -2  -9  103.35   14.45   0
   3  -2  -9  -13.87   13.09   0
   3  -2  -9   -9.02   11.24   0
   2  -2  -9  307.92   13.96   0
   1  -2  -9    1.65   12.80   0
   0  -2  -9 1351.04   18.16   0
   0   2   9 1220.47   16.79   0
   1   2   9   64.84   10.34   0
  -1  -2  -9   55.37   13.67   0
  -2  -2  -9   28.78    9.54   0
   2   2   9   35.63   10.01   0
  -3  -2  -9 1043.15   17.39   0
   3   2   9  981.31   14.44   0
  -4  -2  -9    1.20   15.65   0
   4   2   9    5.65   12.41   0
  -5  -2  -9  103.97   10.64   0
   5   2   9  136.36   12.79   0
  -6  -2  -9   10.31   13.49   0
   6   2   9  -33.46   15.18   0
  -7  -2  -9   19.68   16.01   0
   7   2   9    7.00   15.21   0
   5  -3  -9  154.44   17.51   0
   5  -3  -9  172.40   20.04   0
   4  -3  -9    2.13   12.51   0
   4  -3  -9    2.31   13.07   0
   3  -3  -9  308.43   16.00   0
   2  -3  -9  339.99   16.37   0
   1  -3  -9  213.38   13.29   0
   0  -3  -9  640.14   15.71   0
   0   3   9  595.98   14.31   0
   1   3   9  115.90   10.96   0
  -1  -3  -9  128.92   13.64   0
  -2  -3  -9  352.16   14.62   0
   2   3   9  350.02   11.93   0
  -3  -3  -9  479.56   11.53   0
   3   3   9  561.32   13.04   0
  -4  -3  -9   30.76   15.78   0
   4   3   9   23.23   12.47   0
  -5  -3  -9  589.55   16.48   0
   5   3   9  636.99   15.13   0
  -6  -3  -9  -11.14   13.69   0
   6   3   9  -27.82   15.24   0
  -7  -3  -9   55.71   11.81   0
   7   3   9   35.91   15.46   0
   5  -4  -9   62.82   19.47   0
   4  -4  -9   66.04   16.81   0
   3  -4  -9  663.58   17.09   0
   2  -4  -9    7.88   14.58   0
   1  -4  -9  544.01   16.03   0
   0  -4  -9  340.94   14.07   0
   0   4   9  327.47   14.73   0
   1   4   9   24.92    9.84   0
  -1  -4  -9   25.26    9.13   0
  -2  -4  -9  407.60   14.44   0
   2   4   9  373.67   12.18   0
  -3  -4  -9   16.38   12.63   0
   3   4   9   34.59    9.81   0
  -4  -4  -9  289.55   13.32   0
   4   4   9  268.14   10.26   0
  -5  -4  -9   19.78   14.09   0
   5   4   9   40.02   12.39   0
  -6  -4  -9   15.06    9.59   0
   6   4   9   13.43   10.46   0
   7   4   9  437.06   18.98   0
  -7  -4  -9  421.59   17.91   0
   4  -5  -9   50.87   19.61   0
   3  -5  -9   94.22   16.68   0
   2  -5  -9   17.01   13.97   0
   1  -5  -9  233.72   15.66   0
   0  -5  -9   39.79   14.76   0
   1   5   9   44.98    9.76   0
  -1  -5  -9   52.88   14.31   0
   2   5   9  208.02   13.47   0
  -2  -5  -9  192.86   14.64   0
  -3  -5  -9   -0.11   11.66   0
   3   5   9    6.45   12.29   0
  -4  -5  -9 1754.56   21.33   0
   4   5   9 1722.20   18.95   0
  -5  -5  -9  317.66   15.43   0
   5   5   9  285.28   10.53   0
  -6  -5  -9   14.37   16.25   0
   6   5   9   20.01   14.90   0
  -7  -5  -9   20.05   16.08   0
   7   5   9   25.08   18.76   0
   3  -6  -9   11.18   15.89   0
   2  -6  -9  171.79   17.12   0
   1  -6  -9   33.49   14.52   0
   0  -6  -9   48.49   14.44   0
   1   6   9 1286.75   23.97   0
  -1  -6  -9 1405.25   20.31   0
   2   6   9 1408.12   18.43   0
  -2  -6  -9 1209.35   20.78   0
  -3  -6  -9  406.22   16.40   0
   3   6   9  400.64   14.12   0
  -4  -6  -9   13.28   13.98   0
   4   6   9   17.85    8.60   0
   5   6   9  233.37   11.64   0
  -5  -6  -9  206.28   14.66   0
  -6  -6  -9   96.33   11.96   0
   6   6   9   96.39   15.72   0
   3  -7  -9   -5.56   21.77   0
   2  -7  -9  281.08   17.05   0
   1  -7  -9   16.63   16.51   0
   0  -7  -9   71.04   14.19   0
   1   7   9  541.89   22.44   0
  -1  -7  -9  570.17   21.55   0
   2   7   9    6.48   11.84   0
  -2  -7  -9   -7.91   14.75   0
   3   7   9   61.07   12.71   0
  -3  -7  -9   77.29   13.52   0
  -4  -7  -9   -9.77   13.43   0
   4   7   9    4.78   14.56   0
   5   7   9    5.50   14.88   0
  -5  -7  -9  -16.59   16.07   0
   6   7   9  206.03   19.27   0
  -6  -7  -9  215.31   16.85   0
   1   8   9  138.37   31.40   0
  -1  -8  -9  197.94   31.38   0
   2   8   9   20.22   13.97   0
  -2  -8  -9   22.14   16.14   0
  -3  -8  -9   49.42   14.37   0
   3   8   9   62.90   14.53   0
  -4  -8  -9   25.25   15.52   0
   4   8   9   45.69   14.60   0
  -5  -8  -9  107.96   19.53   0
   5   8   9  106.17   18.74   0
  -2  -9  -9    0.43   20.06   0
   2   9   9   -0.71   19.97   0
  -3  -9  -9   40.41   17.00   0
   3   9   9   20.67   16.64   0
   0   5 -10  115.39   19.45   0
   3   4 -10  242.62   17.18   0
   3   4 -10  223.49   18.76   0
   2   4 -10   28.86   14.14   0
   2   4 -10   51.53   15.63   0
   1   4 -10   75.31   13.81   0
   1   4 -10   76.67   15.56   0
   0   4 -10   -9.56   11.64   0
  -1   4 -10   13.96   16.35   0
  -2   4 -10  121.91   16.96   0
  -3   4 -10   29.76   13.71   0
   3   3 -10   15.57   13.59   0
   3   3 -10   39.50   15.32   0
   2   3 -10   -4.61    9.45   0
   2   3 -10  -16.45   15.36   0
   1   3 -10  512.24   15.06   0
   1   3 -10  502.12   13.49   0
   0   3 -10   30.39   16.76   0
  -1   3 -10   61.42   11.99   0
  -2   3 -10  178.56   17.48   0
  -3   3 -10    6.25   16.36   0
   3  -3  10   12.11   13.66   0
  -4   3 -10   84.87   19.74   0
   4  -3  10   31.86   14.23   0
   4   2 -10   79.17   11.37   0
   4   2 -10   87.37   14.26   0
   3   2 -10   75.92   13.67   0
   3   2 -10   60.54   11.07   0
   2   2 -10   23.36    8.04   0
   2   2 -10   25.93   13.21   0
   1   2 -10  105.08   11.76   0
   1   2 -10  113.90   13.49   0
   0   2 -10  186.60   15.36   0
  -1   2 -10  510.30   16.28   0
   2  -2  10   25.27   11.46   0
  -2   2 -10   28.88   13.97   0
  -3   2 -10   93.87   17.39   0
   3  -2  10   96.95   11.93   0
  -4   2 -10  292.27   18.08   0
   4  -2  10  272.54   11.27   0
  -5   2 -10   27.36   19.63   0
   5  -2  10    3.88   14.09   0
   4   1 -10  525.64   17.44   0
   4   1 -10  550.68   16.04   0
   3   1 -10   93.59   11.33   0
   3   1 -10   72.31   12.96   0
   2   1 -10  521.87   13.77   0
   2   1 -10  517.15   15.54   0
   1   1 -10    4.72   10.53   0
   0   1 -10  411.33   16.36   0
  -1   1 -10 1270.84   19.39   0
   1  -1  10 1256.00   16.79   0
  -2   1 -10   94.47   14.77   0
   2  -1  10   93.03   11.90   0
  -3   1 -10   62.96   14.65   0
   3  -1  10   50.70    8.11   0
  -4   1 -10   37.72   16.95   0
   4  -1  10   43.02   11.50   0
  -5   1 -10  138.10   17.54   0
   5  -1  10  107.95   14.63   0
  -6   1 -10  289.75   18.58   0
   6  -1  10  259.93   17.33   0
   5   0 -10  181.63   17.78   0
   5   0 -10  185.40   16.42   0
   4   0 -10   51.56   13.66   0
   4   0 -10   50.31   15.42   0
   3   0 -10   38.81   13.10   0
   3   0 -10   29.12   11.26   0
   2   0 -10  649.45   14.60   0
   2   0 -10  630.59   16.03   0
   1   0 -10   -7.69   10.76   0
   0   0 -10   36.73   15.08   0
  -1   0 -10   31.39   15.19   0
   1   0  10   16.40    9.39   0
  -2   0 -10   65.30   15.02   0
   2   0  10   41.44    6.74   0
  -3   0 -10  841.24   17.89   0
   3   0  10  891.18   15.36   0
  -4   0 -10  210.53   15.45   0
   4   0  10  204.54   12.64   0
  -5   0 -10  290.68   18.32   0
   5   0  10  241.31    9.64   0
  -6   0 -10   33.30   16.32   0
   6   0  10   39.87   14.29   0
   5  -1 -10  249.19   16.02   0
   5  -1 -10  275.00   19.98   0
   4  -1 -10    4.00   18.46   0
   4  -1 -10    6.12   13.43   0
   3  -1 -10  261.46   14.26   0
   3  -1 -10  261.28   12.75   0
   2  -1 -10  273.26   12.99   0
   2  -1 -10  259.66   14.43   0
   1  -1 -10   35.22   15.25   0
   0  -1 -10  368.83   15.08   0
   1   1  10   11.13    9.20   0
  -1  -1 -10   12.48    8.75   0
  -2  -1 -10  422.78   16.92   0
   2   1  10  379.24   11.32   0
  -3  -1 -10  290.67   16.16   0
   3   1  10  255.59   12.72   0
  -4  -1 -10  112.02   14.75   0
   4   1  10  112.91   12.02   0
  -5  -1 -10  446.99   12.09   0
   5   1  10  622.15   17.74   0
  -6  -1 -10   -9.02   16.03   0
   6   1  10  -20.76   15.05   0
   5  -2 -10  257.30   20.89   0
   5  -2 -10  240.14   20.57   0
   4  -2 -10   32.14   14.17   0
   4  -2 -10   33.42   13.94   0
   3  -2 -10  340.69   14.95   0
   3  -2 -10  354.93   16.15   0
   2  -2 -10    8.27   10.22   0
   1  -2 -10  190.25   15.48   0
   0  -2 -10  156.26   14.39   0
   1   2  10  160.44   10.19   0
  -1  -2 -10  163.38   12.84   0
  -2  -2 -10 1443.82   18.93   0
   2   2  10 1308.78   16.04   0
  -3  -2 -10  327.82   16.62   0
   3   2  10  301.77   10.94   0
  -4  -2 -10   92.50   15.21   0
   4   2  10  105.64   12.57   0
  -5  -2 -10  179.04   14.55   0
   5   2  10  164.29   13.12   0
  -6  -2 -10   18.69   16.07   0
   6   2  10    5.86   15.20   0
   4  -3 -10   91.95   17.31   0
   4  -3 -10  104.71   16.28   0
   3  -3 -10    8.82   16.78   0
   2  -3 -10   97.23   14.37   0
   1  -3 -10  728.28   17.31   0
   0  -3 -10  258.84   15.71   0
   1   3  10  194.02   12.51   0
  -1  -3 -10  202.66   16.05   0
  -2  -3 -10  393.18   17.13   0
   2   3  10  381.94   11.69   0
  -3  -3 -10    7.26   15.12   0
   3   3  10   17.34   10.41   0
  -4  -3 -10  428.52   16.46   0
   4   3  10  437.39   14.30   0
  -5  -3 -10   15.87   13.60   0
   5   3  10   27.79   12.17   0
  -6  -3 -10    5.87   15.92   0
   6   3  10   -2.10   15.17   0
  -7  -3 -10  228.96   19.09   0
   7   3  10  300.65   19.85   0
   4  -4 -10  260.85   20.44   0
   3  -4 -10   36.34   16.48   0
   2  -4 -10   99.70   14.27   0
   1  -4 -10  513.95   16.47   0
   0  -4 -10   14.62   10.43   0
   1   4  10  806.81   15.16   0
  -1  -4 -10  984.08   18.59   0
  -2  -4 -10  205.57   11.54   0
   2   4  10  209.26   10.74   0
  -3  -4 -10   19.24   14.84   0
   3   4  10    7.62   12.20   0
  -4  -4 -10  257.44   15.22   0
   4   4  10  235.40   13.30   0
  -5  -4 -10   95.21   13.85   0
   5   4  10   93.04   15.03   0
  -6  -4 -10  104.71   16.68   0
   6   4  10   97.55   15.65   0
   3  -5 -10  112.17   16.61   0
   2  -5 -10  305.14   17.83   0
   1  -5 -10    3.49   13.91   0
   0  -5 -10    5.12   14.26   0
   1   5  10  576.42   15.85   0
  -1  -5 -10  607.24   13.29   0
  -2  -5 -10    6.32   10.30   0
   2   5  10   -5.52   13.77   0
  -3  -5 -10   77.19   14.60   0
   3   5  10   21.29   12.38   0
  -4  -5 -10  -12.18   13.81   0
   4   5  10   14.66   11.79   0
  -5  -5 -10    4.58    9.40   0
   5   5  10    8.97   14.55   0
  -6  -5 -10  623.37   19.36   0
   6   5  10  676.77   18.46   0
   3  -6 -10   35.41   23.23   0
   2  -6 -10  251.62   17.45   0
   1  -6 -10   27.65   16.18   0
   0  -6 -10  201.27   15.13   0
   1   6  10  174.48   15.60   0
  -1  -6 -10  177.78   15.22   0
  -2  -6 -10   30.36   14.23   0
   2   6  10   11.38   13.83   0
  -3  -6 -10  582.03   19.78   0
   3   6  10  617.72   15.16   0
  -4  -6 -10  152.35   17.49   0
   4   6  10  162.85   15.16   0
   5   6  10  454.82   16.74   0
  -5  -6 -10  465.44   17.98   0
  -6  -6 -10   17.62   15.81   0
   6   6  10    4.94   18.61   0
   2  -7 -10  238.42   19.97   0
   1  -7 -10   28.64   20.29   0
   0  -7 -10  371.97   18.51   0
   1   7  10   35.87   16.39   0
  -1  -7 -10   38.28   15.15   0
  -2  -7 -10  135.04   15.03   0
   2   7  10  122.89   12.70   0
   3   7  10  103.75   15.11   0
  -3  -7 -10  101.46   16.03   0
  -4  -7 -10   80.38   16.27   0
   4   7  10   76.63   14.84   0
   5   7  10  156.17   18.68   0
  -5  -7 -10  129.40   16.69   0
  -2  -8 -10  154.09   17.80   0
   2   8  10  149.40   18.58   0
  -3  -8 -10   18.22   13.91   0
   3   8  10  -16.96   17.35   0
  -4  -8 -10   32.03   15.52   0
   4   8  10   42.07   12.55   0
   2   3 -11   32.92    9.91   0
   2   3 -11   39.00   10.82   0
   1   3 -11   16.07   16.30   0
   0   3 -11    7.93   16.18   0
  -1   3 -11  185.42   17.17   0
  -2   3 -11   42.81   17.81   0
  -3   3 -11   53.00   19.09   0
   3  -3  11    5.10   13.98   0
   3   2 -11   51.42   13.72   0
   3   2 -11    9.82   15.36   0
   2   2 -11   62.72   13.72   0
   2   2 -11   62.34   15.42   0
   1   2 -11   14.97   11.76   0
   0   2 -11  180.30   17.44   0
  -1   2 -11   52.58   16.43   0
   2  -2  11   21.48   13.34   0
  -2   2 -11   -0.05   16.33   0
  -3   2 -11  253.77   17.38   0
   3  -2  11  224.43   15.03   0
  -4   2 -11  130.41   19.88   0
   4  -2  11   88.89   14.41   0
   3   1 -11  260.76   14.91   0
   3   1 -11  222.32   16.82   0
   2   1 -11  433.31   15.50   0
   2   1 -11  386.92   12.62   0
   1   1 -11    9.12   11.84   0
   0   1 -11  463.16   16.03   0
  -1   1 -11   -3.20   14.13   0
  -2   1 -11  104.84   15.85   0
   2  -1  11  105.71    8.59   0
  -3   1 -11  382.87   18.27   0
   3  -1  11  344.20   13.40   0
  -4   1 -11   21.64   16.25   0
   4  -1  11   31.00   13.43   0
  -5   1 -11    8.34   19.59   0
   5  -1  11   13.85   14.01   0
   4   0 -11   89.80   15.63   0
   4   0 -11   69.57   14.27   0
   3   0 -11  213.97   14.71   0
   3   0 -11  195.78   15.90   0
   2   0 -11    9.14   11.14   0
   2   0 -11    8.29   12.63   0
   1   0 -11  112.08   14.46   0
   0   0 -11  116.39   14.78   0
  -1   0 -11   13.72   14.19   0
   1   0  11   -5.82   11.24   0
  -2   0 -11  118.00   14.64   0
   2   0  11   97.33   11.77   0
  -3   0 -11   54.26   14.32   0
   3   0  11   66.66   11.41   0
  -4   0 -11  -10.51   16.95   0
   4   0  11   21.03   12.64   0
  -5   0 -11  416.85   20.42   0
   5   0  11  405.06   12.36   0
   4  -1 -11   20.78   14.63   0
   4  -1 -11    8.03   13.50   0
   3  -1 -11   79.82   15.17   0
   3  -1 -11   39.71   13.80   0
   2  -1 -11   51.98   17.34   0
   1  -1 -11  682.85   17.09   0
   0  -1 -11    2.32   14.34   0
   1   1  11    3.50   11.26   0
  -1  -1 -11  -10.84   10.25   0
  -2  -1 -11  650.49   13.16   0
   2   1  11  700.31   14.54   0
  -3  -1 -11   43.73   14.01   0
   3   1  11   30.57   11.40   0
  -4  -1 -11  270.97   18.10   0
   4   1  11  258.58   12.71   0
  -5  -1 -11   23.52   16.71   0
   5   1  11    3.32    9.77   0
   6   1  11   42.39   15.85   0
  -6  -1 -11   18.92   11.40   0
   4  -2 -11  128.54   14.92   0
   4  -2 -11  129.00   18.03   0
   3  -2 -11   11.94   16.70   0
   2  -2 -11   49.94   17.27   0
   1  -2 -11  591.72   16.60   0
   0  -2 -11   55.72   14.37   0
   1   2  11   95.22   11.82   0
  -1  -2 -11   97.18   10.59   0
  -2  -2 -11  224.36   15.18   0
   2   2  11  206.17   12.57   0
  -3  -2 -11   46.36   14.74   0
   3   2  11   59.66   11.52   0
  -4  -2 -11  426.04   17.53   0
   4   2  11  398.98   13.77   0
   5   2  11   21.94    9.65   0
  -5  -2 -11   -0.82   15.86   0
  -6  -2 -11   53.73   16.12   0
   6   2  11   91.24   18.87   0
   3  -3 -11   -6.96   16.29   0
   2  -3 -11  115.82   17.20   0
   1  -3 -11    3.40   13.88   0
   0  -3 -11  -14.61   14.09   0
   1   3  11  798.00   15.58   0
  -1  -3 -11  782.90   17.06   0
  -2  -3 -11  149.12   14.83   0
   2   3  11  147.05   11.89   0
  -3  -3 -11  601.88   16.51   0
   3   3  11  521.10   11.44   0
  -4  -3 -11   27.76   17.18   0
   4   3  11   25.11   11.53   0
  -5  -3 -11   49.97   16.32   0
   5   3  11   54.79   15.00   0
  -6  -3 -11  135.96   16.84   0
   6   3  11  212.36   19.51   0
   3  -4 -11   35.78   17.71   0
   2  -4 -11  374.11   17.73   0
   1  -4 -11   16.28   16.26   0
   0  -4 -11  441.26   15.82   0
   1   4  11  717.63   15.92   0
  -1  -4 -11  679.06   13.53   0
  -2  -4 -11    3.92   14.53   0
   2   4  11   23.18   11.32   0
  -3  -4 -11  326.43   15.69   0
   3   4  11  316.22   13.45   0
  -4  -4 -11   18.34   17.33   0
   4   4  11    5.77   10.23   0
  -5  -4 -11   18.98   15.75   0
   5   4  11    7.67   10.28   0
  -6  -4 -11   40.04   16.03   0
   6   4  11   74.40   13.48   0
   3  -5 -11  117.32   23.93   0
   2  -5 -11  229.43   17.42   0
   1  -5 -11    2.39   16.38   0
   0  -5 -11  577.20   18.90   0
   1   5  11   40.43   11.60   0
  -1  -5 -11   57.45   14.03   0
  -2  -5 -11    5.22   14.07   0
   2   5  11   23.92   11.24   0
  -3  -5 -11   11.08   17.23   0
   3   5  11   10.95   11.46   0
  -4  -5 -11   59.97   16.38   0
   4   5  11   79.05   14.61   0
  -5  -5 -11  172.76   17.02   0
   5   5  11  200.47   15.69   0
   2  -6 -11   23.70   18.96   0
   1  -6 -11    6.28   16.14   0
   0  -6 -11  273.29   17.65   0
   1   6  11   12.47   13.36   0
  -1  -6 -11   16.60   16.64   0
  -2  -6 -11  237.89   17.67   0
   2   6  11  200.27   13.00   0
   3   6  11   22.98   13.51   0
  -3  -6 -11    1.75   16.17   0
  -4  -6 -11   -7.97   15.89   0
   4   6  11    4.44   10.60   0
   5   6  11  579.72   15.84   0
  -5  -6 -11  554.71   19.07   0
   1  -7 -11  469.30   21.59   0
   0  -7 -11  160.81   20.31   0
   1   7  11   10.06   19.15   0
  -1  -7 -11   13.76   16.62   0
  -2  -7 -11  134.41   18.06   0
   2   7  11  146.96   17.57   0
   3   7  11   -1.02   13.90   0
  -3  -7 -11   -5.20   17.97   0
  -4  -7 -11  201.59   20.36   0
   4   7  11  218.44   18.67   0
   1   2 -12   -6.85   13.87   0
   0   2 -12  100.61   19.91   0
  -1   2 -12  -21.60   19.66   0
  -2   2 -12   75.76   13.74   0
   2   1 -12    8.50   19.64   0
   1   1 -12  196.37   16.98   0
   0   1 -12  119.75   12.21   0
  -1   1 -12   50.23   11.81   0
  -2   1 -12  262.43   17.30   0
   2  -1  12  252.41   15.08   0
  -3   1 -12   37.87   19.62   0
   3  -1  12   20.70   13.82   0
   2   0 -12  323.18   14.86   0
   1   0 -12  211.52   17.34   0
   0   0 -12   75.53   17.16   0
  -1   0 -12  177.78   17.21   0
  -2   0 -12  249.94   17.45   0
   2   0  12  228.70   11.13   0
  -3   0 -12   37.20   16.49   0
   3   0  12   25.65   13.70   0
  -4   0 -12   50.31   13.90   0
   4   0  12   22.71   13.98   0
   3  -1 -12   42.89   19.77   0
   2  -1 -12   77.18   16.66   0
   1  -1 -12   92.61   16.97   0
   0  -1 -12   65.42   16.98   0
  -1  -1 -12  429.05   18.17   0
  -2  -1 -12  112.76   16.93   0
   2   1  12   94.08   11.94   0
  -3  -1 -12   60.43   16.99   0
   3   1  12   74.69    9.79   0
  -4  -1 -12   26.33   16.84   0
   4   1  12   57.33   10.09   0
  -5  -1 -12    2.49   19.52   0
   5   1  12   -2.53   16.57   0
   3  -2 -12   31.21   18.93   0
   2  -2 -12  207.97   16.96   0
   1  -2 -12  -15.42   16.77   0
   0  -2 -12  284.82   17.84   0
   1   2  12  224.54   12.93   0
  -1  -2 -12  242.83   13.06   0
  -2  -2 -12    0.16   16.69   0
   2   2  12   21.31   10.96   0
  -3  -2 -12  201.12   17.52   0
   3   2  12  201.52   13.71   0
  -4  -2 -12   -7.49   16.52   0
   4   2  12   22.09   13.50   0
   5   2  12    2.68   13.88   0
  -5  -2 -12   15.44   15.58   0
   2  -3 -12  170.15   16.84   0
   1  -3 -12   -9.10   11.86   0
   0  -3 -12  494.55   18.29   0
   1   3  12   11.45   11.13   0
  -1  -3 -12   22.28   16.51   0
  -2  -3 -12   -1.23   16.69   0
   2   3  12    0.09   11.05   0
  -3  -3 -12  335.77   17.94   0
   3   3  12  264.42   14.91   0
  -4  -3 -12   34.08   16.35   0
   4   3  12   -3.07   13.79   0
   5   3  12  223.81   15.86   0
  -5  -3 -12  289.86   17.05   0
   2  -4 -12   21.54   19.30   0
   1  -4 -12   11.10   16.07   0
   0  -4 -12  606.57   18.72   0
   1   4  12   52.41   14.11   0
  -1  -4 -12   83.08   16.93   0
  -2  -4 -12  233.87   17.79   0
   2   4  12  192.49   13.09   0
  -3  -4 -12   51.96   17.07   0
   3   4  12   33.77   13.53   0
  -4  -4 -12  -10.38   16.48   0
   4   4  12   -0.08   13.55   0
  -5  -4 -12  188.76   16.96   0
   5   4  12  257.70   19.60   0
   1  -5 -12  198.03   19.79   0
   0  -5 -12  190.01   12.48   0
   1   5  12   57.69   17.05   0
  -1  -5 -12   61.81   11.91   0
  -2  -5 -12  207.11   17.60   0
   2   5  12  155.38   15.31   0
  -3  -5 -12   73.88   16.78   0
   3   5  12   61.41   14.17   0
  -4  -5 -12   99.38   16.33   0
   4   5  12  103.69   14.43   0
   0  -6 -12   38.86   19.44   0
  -1  -6 -12   -1.65   17.97   0
  -2  -6 -12   58.09   18.33   0
   2   6  12   37.62   17.06   0
   3   6  12    0.72   13.78   0
  -3  -6 -12   20.38   15.79   0
  -4  -6 -12  230.07   18.65   0
   4   6  12  173.85   17.01   0
   0   0 -13  166.88   19.49   0
  -1   0 -13  265.16   20.27   0
  -2   0 -13    3.21   13.42   0
   2   0  13    8.52   13.38   0
   1  -1 -13   15.51   19.21   0
   0  -1 -13   55.02   19.64   0
  -1  -1 -13   64.02   18.10   0
  -2  -1 -13    7.38   19.47   0
   2   1  13   11.94   13.63   0
  -3  -1 -13  184.19   19.85   0
   3   1  13  129.17   10.50   0
   1  -2 -13   33.69   19.39   0
   0  -2 -13  488.21   21.16   0
  -1  -2 -13   10.22   16.11   0
  -2  -2 -13  250.81   17.09   0
   2   2  13  207.34   14.99   0
  -3  -2 -13   31.80   19.52   0
   3   2  13   33.13   13.73   0
   1  -3 -13   28.55   18.99   0
   0  -3 -13  347.31   20.78   0
  -1  -3 -13  -15.60   17.99   0
  -2  -3 -13   81.31   18.03   0
   2   3  13   76.57   13.91   0
  -3  -3 -13  -26.73   19.71   0
   3   3  13    9.43   13.61   0
   0  -4 -13   12.60   13.62   0
  -1  -4 -13   68.51   19.38   0
  -2  -4 -13   60.83   13.95   0
   2   4  13   52.99   14.12   0
  -3  -4 -13    0.04   19.50   0
   3   4  13   11.09   13.63   0
  -1  -5 -13  129.59   19.83   0
  -2  -5 -13   31.54   13.80   0
   2   5  13   14.61   16.92   0
;
_shelx_hkl_checksum     42867
_shelx_res_checksum     14878
_shelxl_version_number         .2013
_iucr_refine_instructions_details
;
TITL Mn(NCS)2(DMAP)2(MeOH)2 in P-1 at
CELL  0.71073  7.0771    8.1586   10.6491    76.381    81.672    79.809
ZERR  1        0.0007    0.0008    0.0010     0.011     0.011     0.011
LATT  1
SFAC  C H N Mn O S
UNIT  18 28 6 1 2 2
BOND $H
HTAB
EQIV $1 x-1, y, z
HTAB O31 S1_$1
L.S. 10
ACTA
TEMP -93
OMIT 2  10   1
OMIT 0   7   1
OMIT 1   9   3
OMIT 0   8   0
WGHT    0.059800
FVAR       1.44344
MN1   4    0.500000    0.000000    0.500000    10.50000    0.02158    0.02365 =
         0.01849   -0.00564    0.00127   -0.00575
N1    3    0.629422    0.092646    0.639971    11.00000    0.03299    0.03645 =
         0.02824   -0.01169   -0.00157   -0.01116
C1    1    0.739530    0.119914    0.700447    11.00000    0.02538    0.02422 =
         0.02005   -0.00674    0.00402   -0.00349
S1    6    0.892992    0.159540    0.786299    11.00000    0.02614    0.07035 =
         0.02878   -0.02402    0.00050   -0.01105
O31   5    0.220482    0.173750    0.539003    11.00000    0.02498    0.04443 =
         0.02576   -0.00459    0.00335    0.00302
AFIX   3
H1O   2    0.146212    0.144400    0.607943    11.00000   -1.50000
AFIX   0
C31   1    0.094497    0.264329    0.443892    11.00000    0.03726    0.06230 =
         0.03431   -0.00168   -0.00219    0.01130
AFIX  33
H31A  2   -0.013566    0.333654    0.484737    11.00000   -1.50000
H31B  2    0.044800    0.182817    0.407450    11.00000   -1.50000
H31C  2    0.165875    0.338621    0.374276    11.00000   -1.50000
AFIX   0
N11   3    0.594455    0.208954    0.339535    11.00000    0.02725    0.02097 =
         0.01876   -0.00701    0.00141   -0.00372
N12   3    0.726328    0.619245    0.036515    11.00000    0.03000    0.02414 =
         0.02485   -0.00168    0.00150   -0.00393
C11   1    0.579469    0.368215    0.357601    11.00000    0.03251    0.02632 =
         0.02102   -0.00997    0.00277   -0.00425
AFIX  43
H11   2    0.536883    0.386562    0.442659    11.00000   -1.20000
AFIX   0
C12   1    0.621042    0.506334    0.262449    11.00000    0.03060    0.02005 =
         0.02667   -0.00999   -0.00113   -0.00321
AFIX  43
H12   2    0.605695    0.615708    0.282514    11.00000   -1.20000
AFIX   0
C13   1    0.686729    0.486124    0.134499    11.00000    0.01426    0.02452 =
         0.02376   -0.00404   -0.00193   -0.00309
C14   1    0.707682    0.318174    0.116243    11.00000    0.02052    0.02702 =
         0.02097   -0.00898    0.00223   -0.00089
AFIX  43
H14   2    0.755373    0.294194    0.033380    11.00000   -1.20000
AFIX   0
C15   1    0.659444    0.189457    0.217691    11.00000    0.02217    0.02416 =
         0.02581   -0.01188    0.00131   -0.00207
AFIX  43
H15   2    0.672687    0.078334    0.201101    11.00000   -1.20000
AFIX   0
C16   1    0.685843    0.791861    0.056917    11.00000    0.04046    0.02342 =
         0.03994   -0.00340   -0.00113   -0.00636
AFIX  33
H16A  2    0.721049    0.871299   -0.024266    11.00000   -1.50000
H16B  2    0.761198    0.801539    0.124439    11.00000   -1.50000
H16C  2    0.547875    0.819595    0.084388    11.00000   -1.50000
AFIX   0
C17   1    0.793830    0.595675   -0.094389    11.00000    0.02738    0.04022 =
         0.02167    0.00013   -0.00008   -0.00701
AFIX  33
H17A  2    0.813993    0.705861   -0.151405    11.00000   -1.50000
H17B  2    0.697206    0.548178   -0.126657    11.00000   -1.50000
H17C  2    0.915841    0.517082   -0.093434    11.00000   -1.50000
AFIX   0
HKLF 4
REM  Mn(NCS)2(DMAP)2(MeOH)2 in P-1 at
REM R1 =  0.0379 for    1885 Fo > 4sig(Fo)  and  0.0556 for all    2459 data
REM    133 parameters refined using      0 restraints
END
WGHT      0.0600      0.0000
REM Instructions for potential hydrogen bonds
HTAB O31 S1_$1
EQIV $2 x, y+1, z-1
HTAB C16 S1_$2
EQIV $3 -x+2, -y+1, -z+1
HTAB C16 S1_$3
EQIV $4 -x+2, -y+1, -z
HTAB C17 N12_$4
REM Highest difference peak  0.295,  deepest hole -0.589,  1-sigma level  0.071
Q1    1   0.1713  0.2268  0.3630  11.00000  0.05    0.29
Q2    1   0.7128  0.5327  0.0917  11.00000  0.05    0.27
Q3    1   0.6206  0.0845  0.4029  11.00000  0.05    0.27
Q4    1   0.9036  0.6817 -0.1370  11.00000  0.05    0.26
Q5    1   0.7982  0.8579  0.0372  11.00000  0.05    0.25
Q6    1   0.3079 -0.0196  0.4819  11.00000  0.05    0.23
Q7    1   0.6330  0.5124  0.1751  11.00000  0.05    0.23
Q8    1   0.3490  0.1682  0.5586  11.00000  0.05    0.23
Q9    1   0.8852  0.2452  0.7338  11.00000  0.05    0.23
Q10   1   0.5146  0.1434  0.5632  11.00000  0.05    0.23
Q11   1   0.5154  0.0275  0.6208  11.00000  0.05    0.23
Q12   1   0.9004  0.3977 -0.1032  11.00000  0.05    0.23
Q13   1  -0.0013  0.1176  0.2772  11.00000  0.05    0.22
Q14   1   0.4990  0.0218  0.7351  11.00000  0.05    0.21
Q15   1   0.5596  0.1629  0.4536  11.00000  0.05    0.21
Q16   1   1.0695  0.0765  0.7535  11.00000  0.05    0.21
Q17   1   0.6042  0.4391  0.3052  11.00000  0.05    0.21
Q18   1   0.0606 -0.0218  0.5992  11.00000  0.05    0.21
Q19   1   0.0014  0.4013  0.5844  11.00000  0.05    0.20
Q20   1  -0.1195  0.1037  0.3138  11.00000  0.05    0.20
;
data_global
_journal_date_recd_electronic     2015-03-11
_journal_date_accepted     2015-04-13
_journal_name_full     'Acta Crystallographica, Section E'
_journal_year     2015
_journal_volume     71
_journal_issue      5
_journal_page_first     m126
_journal_page_last     m126
_journal_paper_category     HM
_journal_paper_doi     10.1107/S2056989015007318
_journal_coeditor_code     SJ5446
_publ_contact_author
;
      Stefan Suckert
      Institut f\"ur Anorganische Chemie
      Christian-Albrechts-Universit\"at Kiel
      Max-Eyth Str. 2
      D-24118 Kiel
      Germany
;
_publ_contact_author_email     ssuckert@ac.uni-kiel.de
_publ_contact_author_fax     '(+)431-880-1520'
_publ_contact_author_phone     '(+)431-880-2410'
_publ_section_title
;\
Crystal structure of
bis[4-(dimethylamino)pyridine-\k<i>N</i>^1^]bis(methanol-\k<i>O</i>)\
bis(thiocyanato-\k<i>N</i>)manganese(II)
;
loop_
    _publ_author_name
    _publ_author_footnote
    _publ_author_address
    'Suckert, Stefan' .
;
Institut f\"ur Anorganische Chemie
Christian-Albrechts-Universit\"at Kiel
Max-Eyth-Strasse 2
24118 Kiel
Germany
;
    'Je\&s, Inke' .
;
Institut f\"ur Anorganische Chemie
Christian-Albrechts-Universit\"at Kiel
Max-Eyth-Strasse 2
24118 Kiel
Germany
;
    'N\"ather, Christian' .
;
Institut f\"ur Anorganische Chemie
Christian-Albrechts-Universit\"at Kiel
Max-Eyth-Strasse 2
24118 Kiel
Germany
;
_publ_section_synopsis
;
A discrete complex of Mn^II^ is reported, which is octahedrally coordinated by
two 4-(dimethylamino)pyridine ligands,two methanol ligands and two terminally
N-bonded thiocyanato anions.
;
