# Supplementary material for: Crystal structure of bis­[4-(di­methyl­amino)­pyridine-κN 1]bis­(methanol-κO)bis­(thio­cyanato-κN)manganese(II)
Source: Acta Crystallogr E Crystallogr Commun. 2015 Apr 30;71(Pt 5):m126. doi: 10.1107/S2056989015007318 (PMC4420091; doi:10.1107/S2056989015007318)
Supplement: Supplementary file 2 [file e-71-0m126-Isup2.hkl]

#
# h,k,l, Fc-squared, Fo-squared, sigma(Fo-squared), status flag
#
data_I
_shelx_title ' Mn(NCS)2(DMAP)2(MeOH)2 in P-1 at'
_shelx_refln_list_code          4
_shelx_F_calc_maximum       69.15
_exptl_crystal_F_000       251.00
_reflns_d_resolution_high  0.7826

loop_
 _space_group_symop_operation_xyz
 'x, y, z'
 '-x, -y, -z'

_cell_length_a     7.0771
_cell_length_b     8.1586
_cell_length_c    10.6491
_cell_angle_alpha  76.381
_cell_angle_beta   81.672
_cell_angle_gamma  79.809

_shelx_F_squared_multiplier     1.000

loop_
 _refln_index_h
 _refln_index_k
 _refln_index_l
 _refln_F_squared_calc
 _refln_F_squared_meas
 _refln_F_squared_sigma
 _refln_observed_status
   1   0   0       1705.31       1543.49        15.13 o
   2   0   0        600.23        599.42         8.20 o
   3   0   0          0.77          0.65         3.99 o
   4   0   0          4.11          5.53         3.60 o
   5   0   0        500.82        552.80         6.09 o
   6   0   0         12.56         11.97         3.95 o
   7   0   0         60.21         63.25         4.61 o
   8   0   0         71.45         71.80         4.94 o
  -8   1   0         96.63         89.98         5.43 o
  -7   1   0          9.78          7.66         4.37 o
  -6   1   0        158.99        155.22         6.55 o
  -5   1   0         66.26         67.85         5.83 o
  -4   1   0          0.20         -1.40         3.56 o
  -3   1   0       2694.03       2822.56        12.57 o
  -2   1   0       1924.90       2039.23        45.92 o
  -1   1   0        189.24        184.72         7.34 o
   0   1   0        375.81        324.52         9.21 o
   1   1   0          1.67          3.21         4.72 o
   2   1   0         39.45         39.71         5.01 o
   3   1   0         63.29         62.64         4.20 o
   4   1   0        141.10        134.91         4.21 o
   5   1   0        483.15        442.62        35.40 o
   6   1   0          6.83         10.19         3.89 o
   7   1   0        389.47        416.58        16.10 o
   8   1   0        162.75        146.94         4.86 o
  -8   2   0         67.52         65.06         6.13 o
  -7   2   0          7.91         14.77         4.30 o
  -6   2   0        278.24        295.73         4.93 o
  -5   2   0          1.20         -0.36         4.14 o
  -4   2   0         46.46         47.68         4.02 o
  -3   2   0        469.21        479.69         6.54 o
  -2   2   0        102.85         94.56         5.96 o
  -1   2   0       3638.02       3289.93        25.06 o
   0   2   0        152.97        146.14         6.14 o
   1   2   0         10.56          7.87         4.85 o
   2   2   0        919.09        858.41        37.80 o
   3   2   0         12.64         13.98         3.66 o
   4   2   0        754.09        800.28         6.23 o
   5   2   0        122.98        119.41         5.41 o
   6   2   0        154.32        154.38         4.44 o
   7   2   0        414.10        459.17        22.59 o
   8   2   0          0.16          0.07         4.21 o
  -8   3   0          8.84          6.36         6.49 o
  -7   3   0          4.00          7.77         5.14 o
  -6   3   0        115.60        124.93         7.25 o
  -5   3   0         12.16         12.11         4.59 o
  -4   3   0        381.31        433.50        11.04 o
  -3   3   0        584.56        606.34         9.00 o
  -2   3   0        456.73        497.81         7.07 o
  -1   3   0        551.85        478.21         7.04 o
   0   3   0        765.54        756.89         7.97 o
   1   3   0        326.55        285.12        13.28 o
   2   3   0        591.59        591.18         6.15 o
   3   3   0         90.29         90.24        19.12 o
   4   3   0       1370.17       1347.27        55.88 o
   5   3   0         37.81         45.47         4.26 o
   6   3   0         92.24         77.62         4.03 o
   7   3   0         10.13          9.38         4.39 o
   8   3   0          1.36         -1.59         5.05 o
  -7   4   0         92.91         92.48         8.64 o
  -6   4   0         69.22         70.96         7.48 o
  -5   4   0        149.83        158.63         7.22 o
  -4   4   0         53.79         63.40         6.40 o
  -3   4   0        213.49        232.88        16.33 o
  -2   4   0        795.63        775.42        20.22 o
  -1   4   0        811.32        796.90         7.61 o
   0   4   0          9.52          8.91         3.57 o
   1   4   0        101.62         78.51         3.95 o
   2   4   0        204.62        199.14         4.35 o
   3   4   0        697.68        690.94        11.96 o
   4   4   0         15.59         13.47         3.54 o
   5   4   0          7.81          8.67         3.97 o
   6   4   0        549.58        547.23        11.18 o
   7   4   0          8.11          7.26         7.23 o
   8   4   0         15.70         16.89         9.39 o
  -7   5   0         82.05         77.35         6.97 o
  -6   5   0          2.12          2.85         5.13 o
  -5   5   0         13.70         14.03         4.67 o
  -4   5   0        183.09        186.71         7.56 o
  -3   5   0         15.88         16.57         4.50 o
  -2   5   0        275.48        287.95         5.82 o
  -1   5   0         46.97         48.84         3.58 o
   0   5   0        469.32        467.47        18.12 o
   1   5   0        350.89        327.19        13.33 o
   2   5   0         11.28          6.80         2.79 o
   3   5   0       1044.75       1088.45         6.88 o
   4   5   0         36.57         37.90         6.73 o
   5   5   0         22.97         19.69         2.98 o
   6   5   0        149.22        167.50         4.89 o
   7   5   0          0.77          8.88         3.27 o
   8   5   0         37.12         31.32         4.88 o
  -6   6   0          0.67          0.58         6.14 o
  -5   6   0         48.81         51.31         4.90 o
  -4   6   0         99.91         99.67         6.10 o
  -3   6   0        326.85        322.11         5.58 o
  -2   6   0         83.09         87.67         4.55 o
  -1   6   0          0.34          3.49         4.09 o
   0   6   0        586.94        604.02        38.53 o
   1   6   0        349.92        401.52        13.83 o
   2   6   0         17.82         17.88         3.95 o
   3   6   0         38.25         37.10         2.90 o
   4   6   0         26.00         27.88         3.17 o
   5   6   0        340.06        346.91         4.91 o
   6   6   0        114.12        119.95         4.01 o
   7   6   0         18.87         24.09         4.01 o
  -5   7   0         32.43         32.69         5.58 o
  -4   7   0          7.75          9.68         5.10 o
  -3   7   0        252.65        249.61         5.86 o
  -2   7   0         30.17         25.21         3.94 o
  -1   7   0          0.33         -2.56         3.71 o
   0   7   0          0.31         -1.97         4.03 o
   1   7   0        100.04         97.60         4.05 o
   2   7   0        153.25        149.77         4.18 o
   3   7   0        346.47        358.95         4.82 o
   4   7   0        332.59        336.52        11.41 o
   5   7   0        177.07        182.18         4.81 o
   6   7   0          5.76          2.10         4.12 o
   7   7   0         33.54         25.00         4.31 o
  -4   8   0          6.28          6.31         6.05 o
  -3   8   0         43.75         49.73         6.30 o
  -2   8   0          2.65          6.06         4.46 o
  -1   8   0          9.31          5.51         5.13 o
   1   8   0        169.45        164.25         6.91 o
   2   8   0        170.95        177.90         4.85 o
   3   8   0         18.39         23.72         4.00 o
   4   8   0        137.09        140.67         4.58 o
   5   8   0         45.78         49.80         4.72 o
   6   8   0          8.64          7.06         4.96 o
  -2   9   0          5.33          7.14         4.89 o
  -1   9   0         43.21         38.31         5.61 o
   0   9   0          1.31          0.65        11.76 o
   1   9   0         61.89         58.75         4.35 o
   2   9   0         96.26        101.40         4.55 o
   3   9   0         31.65         35.23         5.70 o
   4   9   0         34.90         27.63         6.44 o
   5   9   0          2.85          5.35         4.85 o
   0  10   0        137.02        134.01         6.91 o
   1  10   0         59.64          1.32         9.30 o
   2  10   0          1.08         -2.73         5.42 o
  -4  -9   1         14.66          5.82         7.17 o
  -3  -9   1         14.51         13.76         4.85 o
  -2  -9   1         60.19         63.96         5.04 o
  -1  -9   1         64.36         67.65         5.75 o
   0  -9   1         80.66         88.48         7.89 o
   1  -9   1          9.35         12.12         4.84 o
   2  -9   1          1.45          5.48         5.24 o
  -6  -8   1          8.71          3.27         4.97 o
  -5  -8   1         96.65         90.46         6.27 o
  -4  -8   1          0.49         -4.09         4.09 o
  -3  -8   1         41.22         48.72         4.26 o
  -2  -8   1        140.45        141.69         4.69 o
  -1  -8   1        105.67        111.57         4.58 o
   0  -8   1         95.27         95.70         5.73 o
   1  -8   1          3.40          4.34         4.09 o
   2  -8   1         63.72         67.45         4.83 o
   3  -8   1         27.23         22.05         5.04 o
   4  -8   1          6.29          5.39         5.47 o
  -7  -7   1          1.64          1.30         5.49 o
  -6  -7   1         61.06         66.26         5.14 o
  -5  -7   1        156.42        156.51         4.66 o
  -4  -7   1         39.06         41.02         3.50 o
  -3  -7   1        152.58        160.39         4.02 o
  -2  -7   1        207.83        209.10         9.43 o
  -1  -7   1        474.26        485.28        12.73 o
   0  -7   1         41.84         42.13         3.73 o
   1  -7   1        296.42        274.93        16.40 o
   2  -7   1          1.51          2.59         4.19 o
   3  -7   1        101.75        107.38         4.72 o
   4  -7   1         41.31         37.71         4.76 o
   5  -7   1         34.08         26.55         5.11 o
  -7  -6   1          6.86          8.35         6.77 o
  -6  -6   1        148.01        157.69         4.05 o
  -5  -6   1         28.29         36.06         4.94 o
  -4  -6   1        426.53        469.31         5.06 o
  -3  -6   1        391.99        391.94        26.30 o
  -2  -6   1        189.47        191.28         4.53 o
  -1  -6   1        130.60        124.66         4.44 o
   0  -6   1          1.15          1.87         3.87 o
   1  -6   1        386.00        416.71        14.76 o
   2  -6   1        398.26        420.44        19.48 o
   3  -6   1         84.30         83.21         3.96 o
   4  -6   1        126.81        137.27         5.77 o
   5  -6   1          7.48         11.64         5.09 o
   6  -6   1         39.36         34.06         5.81 o
  -8  -5   1          0.94         -4.21         5.03 o
  -7  -5   1         30.74         36.00         6.35 o
  -6  -5   1        246.29        247.18        11.25 o
  -5  -5   1          1.17          2.44         3.52 o
  -4  -5   1        116.69        119.16         4.27 o
  -3  -5   1         64.37         59.54         4.82 o
  -2  -5   1        121.81        132.96         3.80 o
  -1  -5   1        314.52        293.66         5.33 o
   0  -5   1          1.18         -0.12         3.20 o
   1  -5   1        815.88        769.78        21.47 o
   2  -5   1        387.14        405.45         5.66 o
   3  -5   1         36.15         34.35         4.33 o
   4  -5   1        207.01        197.56         7.67 o
   5  -5   1          0.74         -1.74         4.27 o
   6  -5   1         18.53         18.96         4.71 o
  -8  -4   1          0.65          4.82         4.23 o
  -7  -4   1        284.76        290.14         5.25 o
  -6  -4   1        147.15        135.77         3.49 o
  -5  -4   1         49.00         56.30         4.20 o
  -4  -4   1        252.00        276.04         6.64 o
  -3  -4   1          7.57         10.96         3.25 o
  -2  -4   1        284.76        270.78         4.49 o
  -1  -4   1         44.20         36.58         3.66 o
   0  -4   1        135.28        144.11         4.27 o
   1  -4   1       1097.82       1072.88        15.38 o
   2  -4   1         96.61         97.79         3.91 o
   3  -4   1        128.52        141.39         5.15 o
   4  -4   1         69.20         74.27         4.56 o
   5  -4   1          2.10         -2.43         5.48 o
   6  -4   1         10.47          9.75         4.82 o
   7  -4   1          6.13          5.75         5.57 o
  -8  -3   1         32.00         25.63         7.22 o
  -7  -3   1        332.70        336.34         8.67 o
  -6  -3   1          1.43          4.09         3.65 o
  -5  -3   1         93.31         96.75         7.76 o
  -4  -3   1          0.89          0.98         3.29 o
  -3  -3   1          1.64          2.35         3.39 o
  -2  -3   1       3133.98       2903.60        76.87 o
  -1  -3   1         21.11         21.80         3.37 o
   0  -3   1        797.52        785.11        41.51 o
   1  -3   1       1289.21       1245.82        43.89 o
   2  -3   1          9.86          7.53         3.59 o
   3  -3   1         50.72         40.58         4.51 o
   4  -3   1         41.82         32.62         5.01 o
   5  -3   1        598.17        626.09         7.06 o
   6  -3   1        242.39        256.49         6.16 o
   7  -3   1         19.41         21.03         4.87 o
   8  -3   1         48.63         45.55         6.18 o
  -8  -2   1        125.84        123.07         4.08 o
  -7  -2   1         32.54         33.11         4.43 o
  -6  -2   1          4.04          5.87         3.22 o
  -5  -2   1       1070.14       1181.17         7.17 o
  -4  -2   1        359.24        369.89         6.05 o
  -3  -2   1         30.40         13.24         3.57 o
  -2  -2   1         84.06         70.78         4.20 o
  -1  -2   1        940.06        862.24         8.26 o
   0  -2   1       2880.88       2611.97        13.79 o
   1  -2   1          0.64          0.00         4.60 o
   2  -2   1         84.86         78.51         5.57 o
   3  -2   1        888.38        917.08         8.37 o
   4  -2   1         24.86         27.99         3.79 o
   5  -2   1        169.25        188.04         5.14 o
   6  -2   1         71.51         72.32         4.57 o
   7  -2   1          4.68          1.35         4.44 o
   8  -2   1         60.98         65.28         6.62 o
  -8  -1   1        261.61        268.19         8.27 o
  -7  -1   1          0.87         -1.35         4.35 o
  -6  -1   1         96.73        104.59         4.25 o
  -5  -1   1        400.89        424.19         5.59 o
  -4  -1   1         44.35         57.19         3.74 o
  -3  -1   1       1181.79       1052.59        29.58 o
  -2  -1   1        653.49        659.06         7.26 o
  -1  -1   1        495.84        466.69         7.52 o
   1  -1   1        626.56        547.13        10.23 o
   2  -1   1         85.95         62.75         4.98 o
   3  -1   1         80.25        100.06         4.35 o
   4  -1   1        773.45        834.05         6.73 o
   5  -1   1        461.52        534.71         6.03 o
   6  -1   1          3.53          7.60         3.85 o
   7  -1   1        280.70        282.07         5.38 o
   8  -1   1         38.30         36.27         5.36 o
  -8   0   1        262.10        266.86         6.03 o
  -7   0   1          2.00         -4.66         4.85 o
  -6   0   1         71.27         84.99         4.15 o
  -5   0   1         19.77         26.38         4.32 o
  -4   0   1          7.52         10.18         3.50 o
  -3   0   1       1317.38       1313.23        12.58 o
  -2   0   1        128.51        131.67         5.97 o
  -1   0   1        220.71        202.79         6.75 o
   1   0   1        962.40        841.22        11.42 o
   3   0   1        534.10        598.21        83.76 o
   4   0   1        104.17        100.07         4.18 o
   5   0   1         42.11         50.14         4.53 o
   6   0   1         11.06         15.02         3.95 o
   7   0   1        527.15        555.14         6.06 o
   8   0   1          4.48          2.58         4.17 o
  -8   1   1         42.50         37.99         5.24 o
  -7   1   1          2.74          2.90         4.32 o
  -6   1   1        335.68        342.82         5.44 o
  -5   1   1          7.39          3.75         4.20 o
  -4   1   1        377.31        394.83         9.92 o
  -3   1   1        202.69        213.81         5.91 o
  -2   1   1       1218.20       1208.66        27.90 o
   1   1   1        444.11        362.17         7.00 o
   2   1   1       2031.38       1877.90        11.51 o
   3   1   1        145.77        161.16         4.23 o
   4   1   1        981.93        995.74         6.94 o
   5   1   1          0.20          2.64         3.37 o
   6   1   1        115.03        115.04         6.86 o
   7   1   1        165.28        175.20         4.88 o
   8   1   1         10.14          6.62         4.24 o
  -8   2   1          3.45          0.78         5.08 o
  -7   2   1         98.03         98.34         5.08 o
  -6   2   1        305.57        306.26         5.04 o
  -5   2   1          4.97         10.08         4.19 o
  -4   2   1        210.40        217.59         6.31 o
  -3   2   1          0.28          2.08         3.91 o
  -2   2   1       2607.24       2739.36        46.87 o
  -1   2   1       1026.37        953.72        49.65 o
   0   2   1       1505.14       1395.90        27.33 o
   1   2   1       3075.25       2655.01        66.44 o
   2   2   1         54.42         50.98         4.49 o
   3   2   1          3.86          1.93         3.28 o
   4   2   1        558.51        552.26        16.52 o
   5   2   1        103.44        106.69         4.39 o
   6   2   1        628.76        662.50        32.92 o
   7   2   1          1.14         -2.37         4.32 o
   8   2   1         71.54         60.96         5.56 o
   9   2   1         72.81         60.36         5.82 o
  -8   3   1          0.09          5.29         6.77 o
  -7   3   1         81.41         84.85         9.01 o
  -6   3   1          6.73          1.50         4.95 o
  -5   3   1        156.04        160.44         8.26 o
  -4   3   1        105.38         98.33         5.11 o
  -3   3   1         48.59         56.80         4.59 o
  -2   3   1       2486.15       2613.02        15.24 o
  -1   3   1        815.24        843.03        10.44 o
   0   3   1         13.90         21.56         4.78 o
   1   3   1         12.09         18.39         3.96 o
   2   3   1         94.12         72.86         3.46 o
   3   3   1        877.14        862.19        13.18 o
   4   3   1         11.87         10.41         3.43 o
   5   3   1        397.89        423.50         9.73 o
   6   3   1        930.25        987.08        16.42 o
   7   3   1          1.66          2.18         4.43 o
   8   3   1          0.55          2.30         4.54 o
  -7   4   1         28.56         28.91         5.77 o
  -6   4   1         20.62         17.00         5.04 o
  -5   4   1        454.95        454.99        11.66 o
  -4   4   1        283.78        295.88         7.16 o
  -3   4   1        352.33        399.08        16.17 o
  -2   4   1         36.87         27.69         4.28 o
  -1   4   1        667.48        725.21        12.29 o
   0   4   1        393.72        389.48         6.21 o
   1   4   1        163.40        157.71         5.28 o
   2   4   1        467.59        454.30        33.65 o
   3   4   1        957.93        920.30         6.46 o
   4   4   1          9.79          4.66         3.31 o
   5   4   1        454.37        455.02        17.42 o
   6   4   1         16.58         20.09         3.09 o
   7   4   1          0.24          3.89         3.62 o
   8   4   1         80.22         86.94         5.31 o
  -7   5   1         23.41         23.70         9.28 o
  -6   5   1          0.93          1.08         5.06 o
  -5   5   1         57.95         65.36         5.54 o
  -4   5   1         30.29         24.15         4.60 o
  -3   5   1        157.32        164.81         5.76 o
  -2   5   1          7.82          5.66         5.03 o
  -1   5   1          3.25          0.63         3.23 o
   0   5   1        431.62        428.45        12.08 o
   1   5   1         33.82         47.39         3.53 o
   2   5   1        830.80        840.14        41.02 o
   3   5   1        544.68        559.42         6.20 o
   4   5   1         75.29         80.60         4.25 o
   5   5   1        399.49        393.92        13.30 o
   6   5   1          0.14         -3.53         3.53 o
   7   5   1         12.25         15.71         3.34 o
   8   5   1         10.16          9.55         5.08 o
  -6   6   1         54.05         47.66         6.26 o
  -5   6   1          2.53          5.31         5.01 o
  -4   6   1         32.30         40.38         5.52 o
  -3   6   1        289.89        297.54         7.66 o
  -2   6   1          0.29          1.76         4.22 o
  -1   6   1        230.90        242.65         6.01 o
   0   6   1        330.58        279.19         9.03 o
   1   6   1        149.96        157.34         5.45 o
   2   6   1        447.84        443.02        10.64 o
   3   6   1        110.24        112.90         5.15 o
   4   6   1        162.00        170.89         4.34 o
   5   6   1         51.98         51.67         3.03 o
   6   6   1         87.88         84.06         3.79 o
   7   6   1        163.17        167.58         4.95 o
   8   6   1         52.71         43.13         5.69 o
  -5   7   1         63.50         56.29         7.51 o
  -4   7   1         86.50         82.21         6.03 o
  -3   7   1         60.75         64.07         5.63 o
  -2   7   1          0.19          0.17         4.25 o
  -1   7   1        159.66        153.03         4.49 o
   1   7   1        164.61        167.56         4.70 o
   2   7   1         10.89         11.24         4.08 o
   3   7   1        229.98        228.45         4.40 o
   4   7   1        243.56        239.25         5.16 o
   5   7   1        247.48        252.25         5.18 o
   6   7   1         98.28         94.62         4.52 o
   7   7   1         42.45         46.06         4.73 o
  -4   8   1          5.47          5.10         6.70 o
  -3   8   1          8.29          6.79         5.82 o
  -2   8   1         24.37         32.62         5.24 o
  -1   8   1         68.51         79.47         5.05 o
   0   8   1         12.60         -0.85         7.50 o
   1   8   1        104.32        102.86         5.35 o
   2   8   1         87.22         94.63         4.57 o
   3   8   1        170.46        171.35         6.10 o
   4   8   1         92.68         91.45         3.82 o
   5   8   1          1.25          1.02         4.04 o
   6   8   1         51.28         41.34         5.14 o
  -3   9   1          1.27          0.77         6.94 o
  -2   9   1         93.43         87.56         6.19 o
  -1   9   1         48.79         48.06         6.26 o
   0   9   1         14.54          5.04        14.88 o
   1   9   1         30.44          0.78         7.04 o
   2   9   1          5.14          6.49         4.12 o
   3   9   1         95.62         93.35         4.46 o
   4   9   1         28.11         33.69         5.00 o
   5   9   1          4.38          3.90         4.73 o
   0  10   1          3.29         -1.84         5.46 o
   1  10   1         44.91          1.13        10.51 o
   3  10   1         87.94         80.04         9.96 o
  -4  -9   2          0.41          3.06         5.33 o
  -3  -9   2          1.67          1.93         4.82 o
  -2  -9   2         17.43         12.85         4.92 o
  -1  -9   2         38.99         38.86         5.01 o
   0  -9   2          5.77          7.85         4.85 o
   1  -9   2         18.72         24.75         4.90 o
   2  -9   2        101.89         84.73         5.91 o
  -5  -8   2         20.23         17.36         4.90 o
  -4  -8   2         40.71         36.56         4.88 o
  -3  -8   2         54.64         56.85         4.40 o
  -2  -8   2          0.16         -3.99         3.99 o
  -1  -8   2         74.49         82.72         8.59 o
   0  -8   2         24.73         26.70         4.22 o
   1  -8   2         14.15         14.97        11.15 o
   2  -8   2        149.08        142.98         5.01 o
   3  -8   2         46.94         48.02         5.63 o
  -6  -7   2         37.68         34.94         5.05 o
  -5  -7   2         10.67         17.36         4.06 o
  -4  -7   2        145.92        153.21         8.94 o
  -3  -7   2        119.36        124.55         4.58 o
  -2  -7   2         58.50         55.42         7.64 o
  -1  -7   2        107.75        106.12         3.93 o
   0  -7   2         86.83         97.04         7.40 o
   1  -7   2        233.76        247.44        13.18 o
   2  -7   2         40.70         36.29         4.34 o
   3  -7   2         13.87          2.49         4.28 o
   4  -7   2          0.67         -2.20         4.92 o
   5  -7   2          7.35          3.90         5.65 o
  -7  -6   2        295.40        263.87         5.93 o
  -6  -6   2        126.47        122.71         7.90 o
  -5  -6   2          2.72          8.54         4.13 o
  -4  -6   2        201.75        198.71         5.10 o
  -3  -6   2         46.63         47.93         3.03 o
  -2  -6   2        379.93        429.96         9.96 o
  -1  -6   2         81.48         83.10         7.85 o
   0  -6   2        104.52        100.55         4.20 o
   1  -6   2          6.28          5.68         7.79 o
   2  -6   2          1.14          1.23         3.52 o
   3  -6   2        412.36        416.41         5.19 o
   4  -6   2        223.25        230.47         5.26 o
   5  -6   2          6.66          9.80         7.71 o
   6  -6   2         35.11         34.95         5.81 o
  -7  -5   2        169.91        174.95         5.60 o
  -6  -5   2         11.03          7.58         4.80 o
  -5  -5   2         27.35         25.78         3.56 o
  -4  -5   2        114.19        128.45         4.11 o
  -3  -5   2         35.42         36.88         4.04 o
  -2  -5   2         23.75         26.99         3.96 o
  -1  -5   2         62.64         65.06         7.31 o
   0  -5   2        487.25        482.51        19.63 o
   1  -5   2       1294.62       1428.87        61.32 o
   2  -5   2         20.81         20.08        10.17 o
   3  -5   2         82.25         85.06         4.12 o
   4  -5   2        130.87        127.94         5.39 o
   5  -5   2         49.16         53.06         4.47 o
   6  -5   2         21.67         19.81         5.10 o
  -8  -4   2         54.63         52.78         4.46 o
  -7  -4   2         53.72         53.98         4.42 o
  -6  -4   2          6.76          8.98         3.03 o
  -5  -4   2        505.80        550.25         5.23 o
  -4  -4   2          6.26          5.51         4.07 o
  -3  -4   2        140.28        140.99         3.26 o
  -2  -4   2        315.81        306.96        20.05 o
  -1  -4   2         17.10         17.63         2.65 o
   0  -4   2        646.25        622.09        36.03 o
   1  -4   2        484.25        470.22        13.39 o
   2  -4   2        456.18        448.17         6.16 o
   3  -4   2         36.41         39.35         4.15 o
   4  -4   2          1.60          2.27         5.72 o
   5  -4   2        287.75        314.37         5.57 o
   6  -4   2          0.14          4.21         4.68 o
   7  -4   2          6.82          1.04         5.60 o
  -8  -3   2        105.70        107.51         5.44 o
  -7  -3   2          0.32         -3.86         4.28 o
  -6  -3   2         50.15         41.62         4.22 o
  -5  -3   2        519.24        524.16         4.64 o
  -4  -3   2         36.84         33.47         3.15 o
  -3  -3   2          0.59          3.55         3.27 o
  -2  -3   2          0.73         -1.98         8.74 o
  -1  -3   2        674.30        681.38        36.73 o
   0  -3   2       3451.45       3436.19       246.31 o
   1  -3   2         40.71         42.43         4.14 o
   2  -3   2        678.35        667.34         7.10 o
   3  -3   2        106.14        109.56         3.88 o
   4  -3   2         48.99         58.29         5.02 o
   5  -3   2         85.50         80.46         5.75 o
   6  -3   2          0.14          6.18         4.47 o
   7  -3   2        198.67        178.10         5.67 o
  -8  -2   2        200.95        187.83         6.63 o
  -7  -2   2          7.35          9.14         4.43 o
  -6  -2   2         84.83         85.76         7.28 o
  -5  -2   2         11.24         12.06         4.02 o
  -4  -2   2        106.35         99.45         3.71 o
  -3  -2   2        934.35        909.87        72.52 o
  -2  -2   2        515.18        552.04        25.51 o
  -1  -2   2       2996.44       2995.22        76.50 o
   0  -2   2        144.44        112.79         3.65 o
   1  -2   2          6.26          5.00         4.11 o
   2  -2   2        491.51        459.45        14.32 o
   3  -2   2          0.52          2.24         3.31 o
   4  -2   2         93.95        104.44         4.54 o
   5  -2   2         96.05        104.11         4.68 o
   6  -2   2         30.70         39.37         4.65 o
   7  -2   2        135.80        132.74         5.07 o
   8  -2   2          5.49          4.12         5.74 o
  -8  -1   2         79.87         87.32         5.34 o
  -7  -1   2         17.21         13.27         4.40 o
  -6  -1   2        282.62        287.82        15.79 o
  -5  -1   2          6.62          7.37         5.06 o
  -4  -1   2        670.01        689.78        21.54 o
  -3  -1   2        426.54        400.65         5.35 o
  -2  -1   2          3.79          3.36         3.77 o
   0  -1   2         25.06         24.40         5.13 o
   1  -1   2        317.95        305.01         6.81 o
   2  -1   2          2.21          1.34         4.15 o
   3  -1   2          0.96          0.27         4.36 o
   4  -1   2        579.38        555.33        34.30 o
   5  -1   2         15.29          8.18         9.21 o
   6  -1   2        471.93        507.04        20.08 o
   7  -1   2        393.38        423.00         9.48 o
   8  -1   2          9.78         20.18         5.21 o
  -8   0   2          9.43         13.26         5.13 o
  -7   0   2        191.33        203.93         5.11 o
  -6   0   2        322.91        355.00        16.10 o
  -5   0   2          0.59         -0.06         4.15 o
  -4   0   2        238.60        222.57         4.57 o
  -3   0   2          7.44          9.03         3.64 o
  -2   0   2        515.25        463.28        15.60 o
  -1   0   2        789.41        728.61        14.81 o
   0   0   2         58.09         33.23         5.00 o
   1   0   2          1.25          2.50         4.58 o
   2   0   2        509.76        518.99        23.42 o
   3   0   2       1653.22       1784.90        54.20 o
   4   0   2       4546.67       4723.79        77.47 o
   5   0   2        101.89        108.82         4.69 o
   6   0   2         42.64         38.50         4.12 o
   7   0   2          0.34         -4.03         4.58 o
   8   0   2          3.65         10.64         4.72 o
  -8   1   2          2.99          2.49         5.05 o
  -7   1   2        142.27        143.69         4.99 o
  -6   1   2         46.02         46.66         3.83 o
  -5   1   2         11.60          7.93         4.17 o
  -4   1   2        351.78        320.48         5.76 o
  -3   1   2        257.61        274.49         5.50 o
  -2   1   2       4116.09       4052.76        25.77 o
  -1   1   2        340.68        320.76         9.34 o
   0   1   2        198.80        150.54         7.15 o
   2   1   2        925.50        884.95        26.99 o
   3   1   2        427.37        407.46         9.51 o
   4   1   2        268.99        284.53         4.86 o
   5   1   2         24.80         18.63         3.77 o
   6   1   2        413.07        455.84        14.60 o
   7   1   2          3.48          3.59         7.09 o
   8   1   2        106.57         90.64         4.55 o
   9   1   2          0.90         -6.01         6.18 o
  -8   2   2          7.74          5.49         5.11 o
  -7   2   2         58.50         65.40         4.94 o
  -6   2   2         30.94         24.06         3.94 o
  -5   2   2        444.57        494.83         6.21 o
  -4   2   2        197.51        194.63         5.39 o
  -3   2   2        350.98        387.40        13.66 o
  -2   2   2       1503.59       1456.78        14.35 o
   0   2   2         56.24         50.07         5.48 o
   1   2   2        772.88        657.93         8.56 o
   2   2   2        107.49         97.04         6.69 o
   3   2   2       1029.50       1021.71        15.69 o
   4   2   2         10.85          9.34         3.05 o
   5   2   2        465.35        468.25        16.73 o
   6   2   2        184.59        189.11         5.73 o
   7   2   2          0.15          3.97         6.45 o
   8   2   2        135.73        129.66         4.69 o
   9   2   2          1.19          1.21        11.20 o
  -7   3   2          5.45          4.28         4.92 o
  -6   3   2         10.89         13.28         4.80 o
  -5   3   2        380.46        401.53         5.89 o
  -4   3   2          1.25          1.38         4.49 o
  -3   3   2        553.55        540.07         9.57 o
  -2   3   2        147.12        133.43         6.62 o
  -1   3   2         91.19         77.02         7.61 o
   0   3   2        713.23        717.05        19.51 o
   1   3   2        115.75        120.48         4.85 o
   2   3   2       1529.39       1435.29        35.94 o
   3   3   2          1.52         -0.17         3.63 o
   4   3   2          5.17          2.92         3.41 o
   5   3   2        905.80        956.61        23.91 o
   6   3   2          4.86          2.29         3.83 o
   7   3   2         60.57         60.55         3.92 o
   8   3   2         92.67         90.33        14.75 o
  -7   4   2         75.46         68.61         6.66 o
  -6   4   2         91.05         99.38         5.74 o
  -5   4   2         92.41         92.61         5.00 o
  -4   4   2         41.58         49.18         5.17 o
  -3   4   2        670.04        751.58        11.58 o
  -2   4   2         27.29         35.67         5.38 o
  -1   4   2        504.81        508.19        15.81 o
   0   4   2         25.73          5.26         3.97 o
   1   4   2        870.09        997.45        20.27 o
   2   4   2       1044.45        971.75         9.68 o
   3   4   2        365.08        368.58         4.97 o
   4   4   2        286.10        285.22        21.17 o
   5   4   2        312.60        320.53         4.51 o
   6   4   2          1.98          1.98         3.66 o
   7   4   2        114.82        110.48         6.01 o
   8   4   2         20.94         15.35         4.33 o
  -6   5   2         45.38         49.73         7.77 o
  -5   5   2         10.38          9.68         5.27 o
  -4   5   2        227.75        233.43         6.66 o
  -3   5   2         25.50         29.78         5.81 o
  -2   5   2        188.47        204.93         7.24 o
  -1   5   2        191.13        162.93         6.21 o
   0   5   2        299.90        309.17         5.82 o
   1   5   2        368.95        368.98         6.19 o
   2   5   2        143.00        136.99         5.15 o
   3   5   2        107.75        106.48         4.60 o
   4   5   2        905.26        948.80        24.81 o
   5   5   2         22.85         31.51         7.13 o
   6   5   2          7.67          6.02         2.86 o
   7   5   2        135.98        128.60         4.70 o
   8   5   2          1.72          5.82         4.98 o
  -6   6   2         34.63         32.44         6.52 o
  -5   6   2          4.41          4.44         5.54 o
  -4   6   2        198.25        201.02         7.54 o
  -3   6   2          2.33          0.93         5.12 o
  -2   6   2          1.24          1.64         5.42 o
  -1   6   2        250.93        256.48         7.61 o
   0   6   2        223.06        206.44         8.07 o
   1   6   2        969.27       1088.63        34.05 o
   2   6   2         88.48         93.43        10.08 o
   3   6   2        120.52        119.94        11.67 o
   4   6   2        463.79        469.37         5.34 o
   5   6   2          0.65          5.78         4.60 o
   6   6   2          9.66         10.00         6.15 o
   7   6   2         19.62         19.15         4.24 o
   8   6   2          3.49          7.87         7.02 o
  -5   7   2          5.75          7.44         8.08 o
  -4   7   2         34.68         37.43         7.01 o
  -3   7   2         70.91         69.94         7.04 o
  -2   7   2        244.79        221.46         6.08 o
  -1   7   2         62.35         61.31         5.94 o
   0   7   2         53.02         37.85         6.36 o
   1   7   2        345.34        299.97        63.64 o
   2   7   2         63.71         67.01         3.97 o
   3   7   2        100.77         96.61         3.97 o
   4   7   2         23.59         24.02         3.58 o
   5   7   2        158.74        156.85         4.81 o
   6   7   2         74.54         73.29         3.69 o
   7   7   2        182.37        185.79         5.55 o
  -4   8   2          3.62          2.56         9.41 o
  -3   8   2          0.16         -0.19         6.43 o
  -2   8   2         96.24         97.56         6.28 o
  -1   8   2          5.26          3.40         5.52 o
   0   8   2         48.14         19.38         8.62 o
   1   8   2         35.12          2.19         5.39 o
   2   8   2         16.16         17.47         4.58 o
   3   8   2         72.97         77.98         4.80 o
   4   8   2         13.05         15.14         4.19 o
   5   8   2        177.77        171.49         4.77 o
   6   8   2         73.20         68.03         5.24 o
  -3   9   2          7.52          7.96         8.70 o
  -2   9   2         93.96         81.11         7.74 o
  -1   9   2         88.48         82.18         5.91 o
   0   9   2         82.64         80.90         4.62 o
   1   9   2          4.17          0.95         5.70 o
   2   9   2         37.75         22.64        20.11 o
   3   9   2         26.23         27.21         4.13 o
   4   9   2          3.86          7.23         4.88 o
   5   9   2         68.02         63.24         8.77 o
   0  10   2          6.26          4.74         5.46 o
   1  10   2          2.87          0.20         8.97 o
   2  10   2         15.32         -1.71         7.36 o
   3  10   2         35.76         22.51        13.83 o
  -3  -9   3         52.22         38.73         5.56 o
  -2  -9   3          9.15          7.56         5.42 o
  -1  -9   3          1.21          2.67         4.78 o
   0  -9   3          6.47          4.82         5.57 o
   1  -9   3         20.11          7.06        16.12 o
  -5  -8   3          6.18         -0.85         4.99 o
  -4  -8   3         19.04         16.94         3.97 o
  -3  -8   3          3.66         -2.76         3.56 o
  -2  -8   3         49.19         53.74         4.26 o
  -1  -8   3         38.93         42.70        10.55 o
   0  -8   3          2.30          0.57         4.06 o
   1  -8   3         44.14         49.79        11.37 o
   2  -8   3         95.26         90.28         5.23 o
   3  -8   3         36.45         35.40         9.82 o
  -6  -7   3          3.50         -1.49         4.93 o
  -5  -7   3          9.63          9.59        10.18 o
  -4  -7   3         54.30         54.64         4.23 o
  -3  -7   3          9.71          9.97         3.52 o
  -2  -7   3         54.20         59.37         6.76 o
  -1  -7   3         35.08         31.31         3.36 o
   0  -7   3        208.21        236.02         5.04 o
   1  -7   3        147.18        153.49         9.66 o
   2  -7   3         69.76          2.30         9.75 o
   3  -7   3        160.06        170.11         4.80 o
   4  -7   3          0.11         -2.05         4.89 o
  -7  -6   3         25.12         28.44         5.10 o
  -6  -6   3          5.97          3.30         3.96 o
  -5  -6   3        265.32        262.13         5.80 o
  -4  -6   3        170.36        148.63         3.59 o
  -3  -6   3         53.72         54.58         2.69 o
  -2  -6   3         29.87         31.72         3.67 o
  -1  -6   3          0.19          1.36         3.68 o
   0  -6   3        771.99        821.56         6.21 o
   1  -6   3        276.43        308.77         9.72 o
   2  -6   3        117.36        111.70         9.97 o
   3  -6   3         44.94         50.55         4.40 o
   4  -6   3          1.12          1.37         4.17 o
   5  -6   3        195.51        191.47        16.39 o
  -7  -5   3        114.85         98.37         5.35 o
  -6  -5   3         68.12         66.58         3.71 o
  -5  -5   3         66.16         68.89         4.48 o
  -4  -5   3          0.93          1.91         2.49 o
  -3  -5   3        167.94        168.30         5.75 o
  -2  -5   3         32.73         39.25         3.98 o
  -1  -5   3         18.63         23.10         6.25 o
   0  -5   3        112.34        117.48         8.44 o
   1  -5   3         24.46         30.43         8.57 o
   2  -5   3        253.60        264.69        10.15 o
   3  -5   3        174.59        178.21         4.39 o
   4  -5   3         77.13         70.33         4.27 o
   5  -5   3         57.55         54.96         4.48 o
   6  -5   3          1.20          9.52         5.35 o
  -7  -4   3         16.21         16.95         4.65 o
  -6  -4   3        114.92        124.48         4.60 o
  -5  -4   3         51.12         46.71         3.65 o
  -4  -4   3          3.31          0.33         3.87 o
  -3  -4   3        562.31        557.72        16.80 o
  -2  -4   3         60.24         66.19         3.45 o
  -1  -4   3        527.26        613.70        35.45 o
   0  -4   3        301.29        287.67        12.06 o
   1  -4   3         10.60          5.72         3.27 o
   2  -4   3        357.30        353.57         5.91 o
   3  -4   3          2.19          0.43         3.91 o
   4  -4   3        212.12        224.49         4.56 o
   5  -4   3         92.63         95.00         7.73 o
   6  -4   3          4.83          1.25         4.25 o
   7  -4   3         79.70         82.05         8.61 o
  -8  -3   3        168.53        160.58         9.62 o
  -7  -3   3          0.93         -1.99         4.45 o
  -6  -3   3        105.19         97.75         4.02 o
  -5  -3   3         21.72         26.85         4.93 o
  -4  -3   3        136.54        144.38         4.40 o
  -3  -3   3         53.35         57.51         4.81 o
  -2  -3   3         99.91         81.89         3.66 o
  -1  -3   3        753.77        698.71        25.49 o
   0  -3   3         10.92          9.32         3.49 o
   1  -3   3        132.76        121.56         7.46 o
   2  -3   3       1179.37       1174.30         8.06 o
   3  -3   3         40.44         39.52         3.48 o
   4  -3   3         93.74        106.59         5.11 o
   5  -3   3         42.94         40.82         3.98 o
   6  -3   3         13.78         11.31         4.56 o
   7  -3   3         15.03          8.77         5.84 o
  -8  -2   3         65.94         55.92        14.68 o
  -7  -2   3         11.66          5.77         4.25 o
  -6  -2   3        128.32        131.63         4.01 o
  -5  -2   3          1.80          1.89         6.79 o
  -4  -2   3        443.22        440.30        13.63 o
  -3  -2   3        113.32        114.78         3.31 o
  -2  -2   3        675.45        670.77        21.14 o
  -1  -2   3       4781.32       4733.01        60.44 o
   0  -2   3        581.14        604.39         6.19 o
   1  -2   3        317.07        276.47         7.67 o
   2  -2   3         47.67         64.43         5.11 o
   3  -2   3        408.83        423.30         5.65 o
   4  -2   3        133.11        137.17        11.37 o
   5  -2   3         60.61         61.82         4.88 o
   6  -2   3        406.81        417.49        28.75 o
   7  -2   3         82.61         78.83         4.79 o
   8  -2   3          1.51         -0.93         5.74 o
  -8  -1   3          1.39         -0.63         5.11 o
  -7  -1   3        188.20        199.75        15.00 o
  -6  -1   3         25.87         28.37         3.71 o
  -5  -1   3         77.14         74.75         4.25 o
  -4  -1   3        888.90        847.88        18.20 o
  -3  -1   3        105.76        105.68         3.94 o
  -2  -1   3       1359.47       1333.44        54.07 o
  -1  -1   3        494.26        469.36        21.85 o
   0  -1   3         20.23         10.65         3.58 o
   1  -1   3       1375.34       1262.95        35.57 o
   2  -1   3        223.02        255.07         5.47 o
   3  -1   3        300.76        281.43         5.13 o
   4  -1   3         66.56         78.45         4.02 o
   5  -1   3          9.35         13.12         7.91 o
   6  -1   3        340.27        342.13         8.79 o
   7  -1   3         30.00         30.48         5.08 o
   8  -1   3        109.52         93.15        12.12 o
  -8   0   3         21.95         20.77         5.15 o
  -7   0   3        262.80        259.99         5.42 o
  -6   0   3          7.56          5.66         3.58 o
  -5   0   3        275.01        293.30         5.15 o
  -4   0   3        336.85        326.46         4.91 o
  -3   0   3       1149.62       1148.47        47.02 o
  -2   0   3        523.23        477.10         7.92 o
  -1   0   3       1346.52       1246.84         9.53 o
   0   0   3        459.58        371.66        21.08 o
   1   0   3         39.87         33.80         4.35 o
   2   0   3         14.02         11.27         3.24 o
   3   0   3        270.01        213.68         4.95 o
   4   0   3         14.94         14.42         3.74 o
   5   0   3       1113.83       1246.13        37.38 o
   6   0   3        812.51        852.72        14.22 o
   7   0   3         50.80         53.92         5.69 o
   8   0   3          4.88          3.52         5.07 o
  -8   1   3         51.74         40.40         5.25 o
  -7   1   3        127.28        124.67         5.75 o
  -6   1   3         64.51         63.30         3.96 o
  -5   1   3        168.82        184.30         5.18 o
  -4   1   3        349.70        346.23        10.25 o
  -3   1   3        760.65        691.46         7.02 o
  -2   1   3       1499.30       1507.00        14.74 o
  -1   1   3        507.26        474.78        31.67 o
   0   1   3       1320.08       1121.37        26.83 o
   1   1   3          7.41          9.29         9.48 o
   2   1   3        872.68        851.99        20.10 o
   3   1   3       2207.50       2191.03        56.72 o
   4   1   3        722.49        713.84         6.34 o
   5   1   3        770.70        845.93         6.89 o
   6   1   3        363.15        360.94         9.20 o
   7   1   3         11.23         15.60         4.54 o
   8   1   3        119.39        124.53         5.69 o
  -8   2   3         99.71         80.73         6.10 o
  -7   2   3         20.15         17.08         4.76 o
  -6   2   3         36.55         37.11         4.63 o
  -5   2   3        158.27        164.32         8.06 o
  -4   2   3        104.19        128.88         6.31 o
  -3   2   3       1010.04       1062.04        13.39 o
  -2   2   3        250.06        229.10         7.20 o
  -1   2   3        274.60        247.06         9.85 o
   0   2   3          2.62          0.71         3.84 o
   1   2   3         58.33         42.77         4.57 o
   2   2   3       1952.94       1844.59        97.89 o
   3   2   3         18.52         18.65         4.05 o
   4   2   3        103.25         93.56         4.16 o
   5   2   3        759.26        777.40        24.58 o
   6   2   3          2.84          2.44         3.06 o
   7   2   3         20.94         24.89         5.60 o
   8   2   3          5.80         10.43         3.89 o
   9   2   3         59.20         59.98         6.06 o
  -7   3   3          0.12         -0.59         5.42 o
  -6   3   3        234.66        244.81         6.47 o
  -5   3   3         16.21         14.75         4.63 o
  -4   3   3        236.91        248.29         6.47 o
  -3   3   3        175.77        180.44         6.26 o
  -1   3   3       1288.72       1244.13        15.69 o
   0   3   3         68.53         67.93         4.12 o
   1   3   3        459.68        472.58         6.54 o
   2   3   3       2470.58       2439.80        11.19 o
   3   3   3         56.37         59.63         3.61 o
   4   3   3        409.08        422.68         5.09 o
   5   3   3          7.20          6.00         4.20 o
   6   3   3         12.36         18.04         3.82 o
   7   3   3        170.79        192.03         4.96 o
   8   3   3          4.01          4.90         4.18 o
  -7   4   3         20.98         14.14         6.21 o
  -6   4   3         63.93         62.77         5.59 o
  -5   4   3        277.59        270.07         6.13 o
  -4   4   3        670.08        690.60         9.44 o
  -3   4   3          1.77          1.10         6.85 o
  -2   4   3         41.46         33.41         7.26 o
  -1   4   3       1340.32       1374.17        17.30 o
   0   4   3        733.47        801.09        13.77 o
   1   4   3        647.54        629.45         6.93 o
   2   4   3          0.46         -0.96         3.64 o
   3   4   3          9.93         10.64         4.12 o
   4   4   3        437.06        431.81         5.02 o
   5   4   3          0.21          0.63         3.47 o
   6   4   3        163.01        182.67         4.30 o
   7   4   3        106.66        106.53         4.68 o
   8   4   3         18.42         23.72         5.08 o
  -6   5   3         38.39         36.93         7.37 o
  -5   5   3          8.65         11.20         6.18 o
  -4   5   3        219.13        206.87         8.83 o
  -1   5   3         16.16         16.26         6.78 o
   0   5   3         44.37         33.69         4.03 o
   1   5   3        362.07        308.04         8.53 o
   2   5   3          3.06          6.09         3.47 o
   3   5   3        949.70        922.49         8.91 o
   4   5   3        104.57        120.76         4.48 o
   5   5   3         16.19         14.43         3.90 o
   6   5   3        259.70        277.48         4.54 o
   7   5   3         35.76         37.66         5.71 o
   8   5   3         98.84         85.25         7.76 o
  -6   6   3          4.55          3.56        12.36 o
  -5   6   3          1.46          1.95         7.65 o
  -1   6   3          2.71          1.95         6.21 o
   0   6   3        166.69        191.50         8.30 o
   1   6   3        341.45        360.15        16.17 o
   2   6   3         33.23         39.66         4.35 o
   3   6   3        604.84        641.25         9.82 o
   4   6   3         70.55         74.88         4.13 o
   5   6   3         45.27         49.58         3.78 o
   6   6   3         99.53         99.19         3.93 o
   7   6   3         16.69         14.78         7.32 o
   8   6   3         72.53         68.51         6.49 o
  -1   7   3        187.37        170.17         6.83 o
   0   7   3        374.43        336.12         9.70 o
   1   7   3         44.03         39.45         4.41 o
   2   7   3         91.06        106.40         4.73 o
   3   7   3         66.56         60.15         4.19 o
   4   7   3          2.93          2.18         3.51 o
   5   7   3        119.90        131.51         4.70 o
   6   7   3         15.15         25.37         4.25 o
   7   7   3          8.65          5.25         9.32 o
  -2   8   3        102.23         90.24        15.93 o
  -1   8   3         17.55         18.78         6.23 o
   0   8   3         20.16         24.63         8.75 o
   1   8   3          0.50         -0.62         5.39 o
   2   8   3        152.55        134.36        43.12 o
   3   8   3          0.20          2.00         4.57 o
   4   8   3          5.03          9.29         4.22 o
   5   8   3         90.29         92.42         4.49 o
   6   8   3         84.07         77.68         5.26 o
  -1   9   3         45.22         49.99         7.04 o
   0   9   3         29.14         30.03         5.26 o
   2   9   3        128.04        100.71        63.27 o
   3   9   3          0.30          2.71         5.66 o
   4   9   3         14.67         11.72         7.99 o
   5   9   3         37.40         34.27         6.06 o
   0  10   3          9.22          7.73         6.26 o
   1  10   3         29.19         -2.01         9.84 o
   2  10   3          1.41          0.50         8.31 o
   3  10   3          0.33          1.49         5.74 o
   4  10   3         38.32         35.29         8.34 o
  -4  -8   4         40.92         35.85         3.63 o
  -3  -8   4          4.13          7.49         4.88 o
  -2  -8   4          1.19         -3.80         9.18 o
  -1  -8   4          0.53          0.87         4.69 o
   0  -8   4         87.77         90.82         5.56 o
   1  -8   4         48.87         40.19         9.82 o
   2  -8   4          9.34          0.07        14.63 o
  -5  -7   4         59.15         54.89         5.02 o
  -4  -7   4         15.32         15.40         4.06 o
  -3  -7   4         29.20         37.97         4.27 o
  -2  -7   4          0.60          5.94         4.13 o
  -1  -7   4         10.49         15.99         4.13 o
   0  -7   4        221.91        228.85         5.57 o
   1  -7   4         42.98         44.26         8.47 o
   2  -7   4         89.69         91.33        10.33 o
   3  -7   4         66.39         64.56         9.63 o
   4  -7   4         36.57         36.82         5.04 o
  -6  -6   4          7.67         15.87         8.03 o
  -5  -6   4          0.71          1.78         4.06 o
  -4  -6   4         22.48         25.66         4.19 o
  -3  -6   4        355.69        371.45        24.08 o
  -2  -6   4         83.45         76.55         9.37 o
  -1  -6   4        104.58        109.07         3.90 o
   0  -6   4        189.89        197.77         4.45 o
   1  -6   4         36.43         45.45         7.64 o
   2  -6   4        116.04        132.53         9.62 o
   3  -6   4         42.51         43.64         4.28 o
   4  -6   4          6.28          6.96         4.11 o
   5  -6   4         33.85         33.14         5.13 o
  -7  -5   4          1.80          0.27         3.95 o
  -6  -5   4        313.77        306.49         7.42 o
  -5  -5   4         98.76         95.47         4.44 o
  -4  -5   4         58.04         65.60         3.62 o
  -3  -5   4         47.16         50.65         4.47 o
  -2  -5   4         10.53          8.79         3.83 o
  -1  -5   4        379.96        441.38        19.21 o
   0  -5   4         61.47         65.31         3.40 o
   1  -5   4         93.69        114.84         8.68 o
   2  -5   4          2.45          2.36         7.41 o
   3  -5   4         38.85         31.73         4.07 o
   4  -5   4        310.60        322.78         9.01 o
   5  -5   4        126.21        113.97         4.71 o
   6  -5   4         24.86         30.53         5.10 o
  -7  -4   4         39.11         41.33         4.30 o
  -6  -4   4        136.07        130.41         4.57 o
  -5  -4   4          0.36         -3.35         3.35 o
  -4  -4   4         50.16         59.28         3.81 o
  -3  -4   4          4.59          7.65         4.96 o
  -2  -4   4        277.22        322.36         9.75 o
  -1  -4   4       1097.93       1108.51        50.51 o
   0  -4   4          0.82         -3.31         3.31 o
   1  -4   4        196.73        247.82        10.02 o
   2  -4   4        155.37        162.02         4.95 o
   3  -4   4          0.98         -1.16         4.11 o
   4  -4   4         83.58         82.10         3.92 o
   5  -4   4         11.43          9.79         4.32 o
   6  -4   4        149.61        153.91        10.61 o
   7  -4   4         28.36         18.23         5.17 o
  -7  -3   4        127.64        128.06         5.46 o
  -6  -3   4         99.27        103.78         4.73 o
  -5  -3   4        137.95        138.69         3.54 o
  -4  -3   4        129.88        121.85         4.33 o
  -3  -3   4          1.43          1.73         3.98 o
  -2  -3   4       1104.49       1075.46        39.69 o
  -1  -3   4        229.81        268.03        18.67 o
   0  -3   4          3.19          9.44         3.27 o
   1  -3   4          3.85         -0.59         3.37 o
   2  -3   4         18.50         15.78         3.37 o
   3  -3   4        510.39        525.90         8.44 o
   4  -3   4        104.51        121.30         4.31 o
   5  -3   4         49.85         56.00         4.79 o
   6  -3   4        194.74        203.07         5.79 o
   7  -3   4          9.17          3.87         5.23 o
  -8  -2   4        112.32         92.32         8.68 o
  -7  -2   4         79.43         73.15         3.75 o
  -6  -2   4        285.51        298.61         9.58 o
  -5  -2   4         68.15         71.58         3.92 o
  -4  -2   4        393.67        402.58         6.58 o
  -3  -2   4         40.87         42.93         3.46 o
  -2  -2   4        786.51        725.93         5.86 o
  -1  -2   4         34.02         31.38         4.22 o
   0  -2   4        306.30        275.69         8.42 o
   1  -2   4        745.98        730.66        23.78 o
   2  -2   4        293.36        299.86        12.64 o
   3  -2   4       1154.10       1195.09        35.42 o
   4  -2   4         48.01         59.01         6.88 o
   5  -2   4         85.59         91.54         4.33 o
   6  -2   4        178.71        197.81        14.43 o
   7  -2   4          4.07          3.71         4.74 o
   8  -2   4         50.56         51.74         5.90 o
  -8  -1   4          0.52          1.46         4.23 o
  -7  -1   4         43.56         41.06         4.40 o
  -6  -1   4          3.89          3.96         4.10 o
  -5  -1   4        178.46        179.03         8.04 o
  -4  -1   4        143.40        154.19         4.61 o
  -3  -1   4       1448.57       1447.54        12.72 o
  -2  -1   4        407.78        398.79         5.86 o
  -1  -1   4          0.44          0.25         3.54 o
   0  -1   4       1057.90        988.48        22.40 o
   1  -1   4          6.99          7.16         3.69 o
   2  -1   4         28.10         22.43         3.92 o
   3  -1   4        738.84        763.70        20.51 o
   4  -1   4         45.93         41.93         4.09 o
   5  -1   4        100.47         95.13         8.08 o
   6  -1   4          1.67         -1.60         4.06 o
   7  -1   4         12.86         16.77         5.00 o
   8  -1   4         21.19         15.39         5.32 o
  -8   0   4        109.64         93.01        16.08 o
  -7   0   4          8.36          5.66         4.27 o
  -6   0   4        246.91        260.58         5.07 o
  -5   0   4        245.37        240.57         4.85 o
  -4   0   4          0.84          1.51         4.07 o
  -3   0   4       2022.92       1976.35        20.20 o
  -2   0   4         68.16         76.06         4.02 o
  -1   0   4         29.36         25.05         3.85 o
   0   0   4        284.85        265.72         8.31 o
   1   0   4         68.15         73.06         4.21 o
   2   0   4        548.42        510.68         6.16 o
   3   0   4         35.11         30.26         3.12 o
   4   0   4        388.41        406.52        18.23 o
   5   0   4        362.66        342.57         4.88 o
   6   0   4         63.70         70.01         4.10 o
   7   0   4        351.51        367.68         5.70 o
   8   0   4        173.64        159.30        11.80 o
  -8   1   4         59.74         57.05         6.16 o
  -7   1   4          9.97          5.44         5.18 o
  -6   1   4        333.75        339.04        11.88 o
  -5   1   4        172.28        182.89         5.03 o
  -4   1   4        250.44        271.20         7.53 o
  -3   1   4        338.32        305.65        16.27 o
  -2   1   4        905.61        969.34        11.03 o
  -1   1   4          6.49          1.01         4.47 o
   0   1   4        764.74        758.95        21.11 o
   1   1   4       1027.21        919.70        22.87 o
   2   1   4       1680.35       1578.07       120.94 o
   3   1   4        141.75        145.55         8.36 o
   4   1   4        782.26        794.55        14.23 o
   5   1   4       1051.68       1121.20        39.74 o
   6   1   4         89.40         81.15         5.21 o
   7   1   4         30.60         28.52         6.65 o
   8   1   4        110.69         89.66         4.31 o
  -7   2   4          9.60         11.15         5.65 o
  -6   2   4        261.15        265.23         5.87 o
  -5   2   4          1.18          3.15         3.64 o
  -4   2   4        162.76        171.09         5.75 o
  -3   2   4          1.72          2.37         4.10 o
  -2   2   4        303.03        294.59         9.80 o
  -1   2   4       1382.62       1359.33        12.92 o
   0   2   4          0.29          4.77         4.27 o
   1   2   4       2199.21       2152.02        19.46 o
   2   2   4        316.58        310.61         6.45 o
   3   2   4         95.31         95.67         4.20 o
   4   2   4        659.97        619.73        28.04 o
   5   2   4         40.00         42.90         3.71 o
   6   2   4         32.41         26.91         4.59 o
   7   2   4         29.32         33.09        12.47 o
   8   2   4         18.50         12.89         4.81 o
  -7   3   4         18.83         24.22         5.45 o
  -6   3   4         21.86         25.20         4.79 o
  -5   3   4        108.43        113.52         5.09 o
  -4   3   4        589.33        591.64        20.65 o
  -3   3   4        211.68        209.64         6.91 o
  -1   3   4        972.69       1017.64        12.93 o
   0   3   4          9.04          7.17         4.24 o
   1   3   4        770.68       1526.89       686.72 o
   2   3   4        288.74        245.76        18.83 o
   3   3   4        920.76        977.93         7.99 o
   4   3   4        400.84        407.81         6.05 o
   5   3   4         18.35         17.48         3.72 o
   6   3   4        225.37        228.09         4.69 o
   7   3   4         12.30         17.73         3.60 o
   8   3   4         44.49         48.24         5.12 o
  -7   4   4         81.48         75.57         6.49 o
  -6   4   4         67.45         67.57         5.60 o
  -5   4   4          1.38          2.18         5.42 o
  -4   4   4        104.57        100.95         6.74 o
  -2   4   4        631.48        725.43        12.60 o
  -1   4   4        100.66        103.45         6.58 o
   0   4   4        616.16        615.02        10.75 o
   1   4   4        334.25        366.80        11.64 o
   2   4   4        182.81        183.06         6.21 o
   3   4   4       1251.98       1192.15        10.69 o
   4   4   4        113.94        110.91         7.89 o
   5   4   4         93.34         93.41         4.60 o
   6   4   4        141.53        152.41         4.36 o
   7   4   4         61.82         63.94         6.98 o
   8   4   4        193.15        186.12         9.58 o
  -6   5   4         86.70         74.00         7.98 o
  -5   5   4        585.01        612.64        43.37 o
  -4   5   4         11.10         13.37         8.63 o
  -3   5   4         11.06         14.82         7.71 o
  -2   5   4        246.63        253.62        10.76 o
  -1   5   4         35.48         46.15         8.52 o
   0   5   4        937.21        926.56         9.24 o
   1   5   4          4.37          3.86         3.17 o
   2   5   4         38.53         34.94         3.57 o
   3   5   4        216.05        193.83         5.17 o
   4   5   4          0.42          3.46         4.30 o
   5   5   4        348.74        396.17         5.38 o
   6   5   4         29.35         27.18         3.07 o
   7   5   4         60.03         58.28         4.63 o
   8   5   4        171.79        178.40        13.17 o
   0   6   4        368.52        387.38         8.79 o
   1   6   4         33.12         31.54         4.38 o
   2   6   4        168.88        177.16        12.97 o
   3   6   4         23.44         24.27         4.29 o
   4   6   4         23.73         28.06         4.11 o
   5   6   4        338.62        365.23        13.26 o
   6   6   4         52.65         63.46         3.81 o
   7   6   4        169.95        172.88         5.40 o
   8   6   4         35.64         38.95        11.07 o
   0   7   4         39.10         40.32         5.67 o
   1   7   4        273.28        231.66        41.99 o
   2   7   4        507.63        470.59        15.27 o
   3   7   4         19.25         16.80         3.87 o
   4   7   4         67.97         73.67         4.42 o
   5   7   4        117.63        115.86         4.95 o
   6   7   4         41.49         43.87         4.07 o
   7   7   4         76.51         76.51         4.64 o
   0   8   4          5.19          4.01         5.93 o
   1   8   4         15.97         11.46         9.00 o
   2   8   4         31.05         30.02        11.56 o
   3   8   4          1.49         -2.19         4.37 o
   4   8   4        102.98        113.64         5.41 o
   5   8   4         28.65         32.98         4.91 o
   6   8   4         21.19         18.52         5.33 o
   0   9   4          0.16          2.62         6.08 o
   1   9   4         42.46         -0.15         5.99 o
   2   9   4         12.49          9.10         8.52 o
   3   9   4         98.70         88.72        32.66 o
   4   9   4        123.45        125.53         5.72 o
   5   9   4         16.98         19.36         5.26 o
   0  10   4         11.55          7.14         7.25 o
   1  10   4         11.65          1.77        10.51 o
   2  10   4          0.17         -1.76         6.54 o
   3  10   4         48.33         38.73        31.75 o
   4  10   4         17.57         16.06         6.12 o
  -3  -8   5         34.03         37.91         4.22 o
  -2  -8   5          2.81          4.68         4.62 o
  -1  -8   5         38.48         34.62         5.04 o
   0  -8   5         12.61         13.15         4.84 o
   1  -8   5          0.24          1.61        11.22 o
   2  -8   5         31.62         19.52        12.61 o
  -5  -7   5          1.82         -2.69         4.13 o
  -4  -7   5          1.90          5.10         4.85 o
  -3  -7   5         26.67         24.50         4.62 o
  -2  -7   5          0.32          1.38         3.99 o
  -1  -7   5        105.80        111.27         5.95 o
   0  -7   5         93.96         93.56         3.99 o
   1  -7   5          5.15         12.28         9.67 o
   2  -7   5         14.88         13.85        10.91 o
   3  -7   5         22.35         19.51         4.19 o
  -6  -6   5         45.00         40.50         7.66 o
  -5  -6   5          6.49         12.02         5.13 o
  -4  -6   5         17.48         24.79         3.51 o
  -3  -6   5          1.70         -1.06         5.95 o
  -2  -6   5         81.95         96.23         4.50 o
  -1  -6   5        382.25        379.64        13.45 o
   0  -6   5        159.14        164.40        10.54 o
   1  -6   5         95.27        107.88         9.21 o
   2  -6   5          1.98          5.08         8.23 o
   3  -6   5         21.66         18.46         7.82 o
   4  -6   5        103.31        102.60         7.18 o
   5  -6   5          9.17          4.88         4.99 o
  -6  -5   5         11.81          9.33         5.04 o
  -5  -5   5          0.22         -0.08         4.05 o
  -4  -5   5        252.57        236.26         7.23 o
  -3  -5   5        191.34        181.50         3.98 o
  -2  -5   5        392.36        432.20        23.92 o
  -1  -5   5         32.52         35.42         3.19 o
   0  -5   5         11.95         12.59         3.63 o
   1  -5   5        238.65        269.42         7.75 o
   2  -5   5         16.89         22.01         7.20 o
   3  -5   5         27.93         29.73         4.54 o
   4  -5   5          1.36          5.78         4.41 o
   5  -5   5          3.44          3.95         5.03 o
   6  -5   5        161.68        132.39         6.02 o
  -7  -4   5         27.71         22.29         6.55 o
  -6  -4   5         40.66         31.46         4.18 o
  -5  -4   5        217.96        228.21         4.17 o
  -4  -4   5         20.91         19.08         2.77 o
  -3  -4   5         12.16          9.87         3.18 o
  -2  -4   5        494.15        540.45         9.05 o
  -1  -4   5         10.82          9.30         4.73 o
   0  -4   5          6.19          5.63         3.91 o
   1  -4   5        213.07        233.91         8.02 o
   2  -4   5        110.64        126.19         4.66 o
   3  -4   5        104.78        105.56         4.36 o
   4  -4   5         14.33         11.05         4.05 o
   5  -4   5         64.14         66.62         4.47 o
   6  -4   5         64.28         68.85         5.28 o
  -7  -3   5         37.59         43.50        14.37 o
  -6  -3   5         14.50         15.08         4.15 o
  -5  -3   5        372.49        400.47         5.16 o
  -4  -3   5        111.85        120.74         4.03 o
  -3  -3   5        296.29        322.29         9.64 o
  -2  -3   5        363.49        376.14         7.23 o
  -1  -3   5          6.70          8.06         3.25 o
   0  -3   5        292.70        306.34        15.25 o
   1  -3   5         42.58         43.43         3.75 o
   2  -3   5        120.62        120.84         4.82 o
   3  -3   5        116.19        104.48         5.51 o
   4  -3   5         13.25         18.64         3.69 o
   5  -3   5        365.20        385.56         5.55 o
   6  -3   5        115.21        119.73         7.11 o
   7  -3   5         12.31         15.90         5.28 o
  -7  -2   5        233.62        226.18         5.83 o
  -6  -2   5        191.21        210.85         4.87 o
  -5  -2   5         58.12         60.94         3.70 o
  -4  -2   5         67.25         61.99         4.12 o
  -3  -2   5        261.96        301.27         9.71 o
  -2  -2   5         93.43         94.89         3.68 o
  -1  -2   5         33.02         34.62         2.80 o
   0  -2   5        375.58        343.93         4.68 o
   1  -2   5         89.41        108.83         5.15 o
   2  -2   5        403.78        347.18         8.75 o
   3  -2   5        730.74        806.52         6.68 o
   4  -2   5        222.02        250.36        10.42 o
   5  -2   5        252.94        269.59         8.38 o
   6  -2   5          3.19          7.75         7.10 o
   7  -2   5         27.34         33.23         5.63 o
  -7  -1   5         59.80         62.21         5.17 o
  -6  -1   5          2.28          4.77         5.72 o
  -5  -1   5          0.40          0.00         4.36 o
  -4  -1   5        460.22        470.19        12.39 o
  -3  -1   5        756.84        762.52        11.72 o
  -2  -1   5        105.28        110.15         3.45 o
  -1  -1   5        807.52        677.24        20.50 o
   0  -1   5        497.96        501.22         7.94 o
   1  -1   5        496.73        480.28         5.50 o
   2  -1   5        427.29        387.47         7.96 o
   3  -1   5          1.39         -0.71         3.48 o
   4  -1   5        466.95        505.12         5.94 o
   5  -1   5         72.60         79.19         3.69 o
   6  -1   5          0.13          5.59         4.09 o
   7  -1   5         36.01         31.72         4.79 o
   8  -1   5          2.17         -5.71         5.71 o
  -7   0   5          5.51          8.40         5.03 o
  -6   0   5        322.69        326.84         5.86 o
  -5   0   5          0.69          2.21         3.55 o
  -4   0   5        735.04        785.06        13.07 o
  -3   0   5        687.69        697.73        18.57 o
  -2   0   5        112.08        111.67         4.28 o
  -1   0   5        396.19        337.01        24.62 o
   0   0   5        223.35        194.21        39.56 o
   1   0   5       1445.17       1323.57        68.91 o
   2   0   5        160.87        147.77         3.90 o
   3   0   5         74.93         78.82         3.96 o
   4   0   5        880.27        860.93        41.49 o
   5   0   5         14.53         10.74         4.85 o
   6   0   5          0.81         -1.97         4.02 o
   7   0   5         51.60         44.29         3.97 o
   8   0   5          2.92          5.37         5.20 o
  -7   1   5         34.30         30.09         5.54 o
  -6   1   5        163.65        170.89         5.43 o
  -5   1   5        142.18        133.45         4.30 o
  -4   1   5        346.62        357.21        10.04 o
  -3   1   5          9.76          6.70         3.35 o
  -2   1   5        701.96        732.49        34.37 o
  -1   1   5          7.37          0.94         4.10 o
   0   1   5        630.15        700.53        50.92 o
   1   1   5        846.32       1760.12       853.05 o
   2   1   5        414.23        426.47         5.50 o
   3   1   5        532.84        492.65         9.07 o
   4   1   5        417.28        439.75         5.45 o
   5   1   5          5.64          6.88         3.46 o
   6   1   5        121.59        122.00         9.07 o
   7   1   5        106.89        105.23         4.18 o
   8   1   5        238.17        226.99         6.06 o
  -7   2   5        207.40        195.22         6.06 o
  -6   2   5          8.69         11.76         4.72 o
  -5   2   5        267.73        263.04         6.81 o
  -4   2   5        149.55        154.38         5.62 o
  -3   2   5        523.46        578.67        16.07 o
  -2   2   5        362.89        309.05         6.13 o
  -1   2   5        152.69        172.00         5.43 o
   0   2   5        836.23        837.95        22.59 o
   1   2   5       1271.62       1208.18        50.08 o
   2   2   5         53.36         53.64         3.59 o
   3   2   5       1076.89       1006.29        52.06 o
   4   2   5         18.93         24.49         3.47 o
   5   2   5         48.21         62.03         4.53 o
   6   2   5        297.97        298.27         4.36 o
   7   2   5         50.35         57.32         5.13 o
   8   2   5         69.22         74.75         8.65 o
  -7   3   5         67.72         58.80         5.67 o
  -6   3   5         19.23         16.71         4.59 o
  -5   3   5        194.75        197.68         6.22 o
  -4   3   5          4.00          4.60         4.83 o
  -3   3   5          3.69          6.70         5.38 o
  -2   3   5        746.69        706.14        12.54 o
  -1   3   5        145.00        159.89         6.94 o
   0   3   5        643.38        594.52         8.65 o
   1   3   5         43.39         40.71         3.87 o
   2   3   5         59.13         56.62         3.86 o
   3   3   5        627.24        599.21        21.09 o
   4   3   5         25.35         25.67         3.36 o
   5   3   5        200.46        224.32        11.02 o
   6   3   5        196.54        198.38         7.11 o
   7   3   5         41.01         36.28         5.74 o
   8   3   5         90.52         88.85         5.55 o
  -6   4   5         27.98         31.99         6.91 o
  -5   4   5        106.12        109.01         7.03 o
  -4   4   5        154.34        150.92         9.34 o
  -3   4   5         21.99         27.98         6.72 o
  -2   4   5         66.68         77.95         7.18 o
  -1   4   5        969.00        974.80        11.98 o
   0   4   5       1716.34       1605.11        48.24 o
   1   4   5         52.86         46.46         4.15 o
   2   4   5        544.80        517.59         7.20 o
   3   4   5        206.16        220.65        17.97 o
   4   4   5          6.75         10.38         4.32 o
   5   4   5        261.32        264.20         5.00 o
   6   4   5         10.55         11.44         3.05 o
   7   4   5         65.60         73.07         5.78 o
   8   4   5         22.04         20.17         4.38 o
  -5   5   5         10.60          7.75         8.04 o
  -4   5   5        197.39        221.59         9.47 o
  -3   5   5       1650.33       1682.88        16.43 o
  -2   5   5         66.92         73.14         7.97 o
  -1   5   5         25.12         32.27         8.35 o
   0   5   5        241.71        240.50        11.53 o
   1   5   5         71.53         75.06         4.39 o
   2   5   5        355.09        370.40        19.38 o
   3   5   5         39.66         50.57         4.44 o
   4   5   5          1.12          1.22         4.25 o
   5   5   5         54.63         56.26         5.15 o
   6   5   5         30.29         29.96         7.47 o
   7   5   5        434.27        454.62         5.89 o
   8   5   5          2.85         -5.52         5.52 o
  -5   6   5         20.28         22.36        13.32 o
  -4   6   5         78.82         85.32        10.63 o
  -3   6   5         93.03         96.14        10.23 o
  -2   6   5         16.00         19.08         6.77 o
   0   6   5         16.81         14.61         9.41 o
   1   6   5        250.98        280.12         9.23 o
   2   6   5        116.87        115.59         4.85 o
   3   6   5         19.76         19.79         4.62 o
   4   6   5        366.59        386.19        13.58 o
   5   6   5         89.09         81.78         7.39 o
   6   6   5         81.39         86.51         4.79 o
   7   6   5         98.05        101.17         5.31 o
   8   6   5          7.42          9.28         4.62 o
   0   7   5          3.10          0.93         5.95 o
   1   7   5        170.05        172.24        12.42 o
   2   7   5         19.65         20.21         3.66 o
   3   7   5         93.98         91.83         4.06 o
   4   7   5        401.59        394.38        14.81 o
   5   7   5         33.85         35.02         4.65 o
   6   7   5        115.53        110.41        12.56 o
   7   7   5          1.25         -3.85         5.18 o
   0   8   5        117.03        107.92         8.29 o
   1   8   5        233.48        154.62        47.71 o
   2   8   5          2.60          4.18         4.84 o
   3   8   5         23.65         28.07         4.79 o
   4   8   5         22.00         27.50         4.52 o
   5   8   5         46.25         52.47         5.36 o
   6   8   5         81.42         74.03         5.59 o
   0   9   5         54.04         47.43         8.09 o
   1   9   5          2.24          2.46         6.70 o
   2   9   5          0.29          2.61         4.33 o
   3   9   5        139.16        122.06        51.91 o
   4   9   5         29.12         25.36         5.31 o
   5   9   5         88.38         83.23        11.62 o
   1  10   5          8.79         -3.63         9.31 o
   2  10   5         18.06          9.32         8.17 o
   3  10   5         65.92         44.36        24.67 o
  -1  -8   6        112.48        114.73         5.29 o
  -4  -7   6         44.64         26.09         5.53 o
  -3  -7   6          5.06          0.63         4.87 o
  -2  -7   6          9.93         10.44         7.83 o
  -1  -7   6         37.99         30.62         5.04 o
   0  -7   6         14.04         11.40         4.91 o
   1  -7   6         15.81         18.30         7.91 o
   2  -7   6         14.86         18.42         9.46 o
   3  -7   6         24.82         18.96        10.93 o
  -5  -6   6          1.35          2.72         4.33 o
  -4  -6   6          9.41          5.71         4.93 o
  -3  -6   6         63.65         70.36         6.22 o
  -2  -6   6        149.20        167.78         5.22 o
  -1  -6   6         10.69         12.33         5.04 o
   0  -6   6         44.72         51.23         4.27 o
   1  -6   6        179.85        164.78         7.86 o
   2  -6   6         39.51         35.81         8.99 o
   3  -6   6         64.46         71.87         9.99 o
   4  -6   6          5.90          5.53         4.96 o
  -6  -5   6          1.32          0.96        10.78 o
  -5  -5   6         40.75         38.74         5.03 o
  -4  -5   6          2.35          3.62         4.08 o
  -3  -5   6         56.44         62.65         3.72 o
  -2  -5   6        645.00        639.95        21.07 o
  -1  -5   6        119.49        106.99         6.23 o
   0  -5   6         46.56         44.13         5.38 o
   1  -5   6          6.80          8.82         7.21 o
   2  -5   6          2.65          0.91         7.02 o
   3  -5   6         60.11         63.30         4.88 o
   4  -5   6         14.05         15.07         4.19 o
   5  -5   6         66.77         60.67         5.20 o
  -6  -4   6         15.29         16.06         5.83 o
  -5  -4   6         82.94         82.89         4.35 o
  -4  -4   6         51.15         52.67         4.31 o
  -3  -4   6        497.72        475.50        32.32 o
  -2  -4   6         41.24         48.09         3.72 o
  -1  -4   6          3.64          9.16         4.82 o
   0  -4   6         30.74         36.72         7.00 o
   1  -4   6          3.56          3.97         6.36 o
   2  -4   6        249.43        256.47         5.85 o
   3  -4   6         37.16         38.86         4.15 o
   4  -4   6         23.28         32.08         4.64 o
   5  -4   6        125.58        114.81         4.65 o
   6  -4   6         34.01         27.53         5.35 o
  -7  -3   6          7.07          9.96         5.41 o
  -6  -3   6         80.81         77.15         5.03 o
  -5  -3   6        125.18        121.38         4.53 o
  -4  -3   6         37.23         28.20         4.22 o
  -3  -3   6        376.62        406.29         8.32 o
  -2  -3   6         20.60         21.39         3.13 o
  -1  -3   6        233.76        239.14         5.50 o
   0  -3   6        100.93        102.55         4.27 o
   1  -3   6          3.91          9.80         4.07 o
   2  -3   6        536.30        565.66         5.79 o
   3  -3   6          0.18         -2.06         2.89 o
   4  -3   6         32.98         37.00         3.12 o
   5  -3   6         51.79         55.58         4.45 o
   6  -3   6          0.59          2.84         4.19 o
   7  -3   6         79.37         74.67         7.02 o
  -7  -2   6          2.94          4.63         5.11 o
  -6  -2   6        132.82        123.12         5.30 o
  -5  -2   6        286.37        297.40        10.88 o
  -4  -2   6       1165.63       1193.06         6.75 o
  -3  -2   6          3.38          8.86         4.25 o
  -2  -2   6        617.97        624.77         7.30 o
  -1  -2   6        128.07        130.24         4.80 o
   0  -2   6        210.67        214.13         4.10 o
   1  -2   6        180.92        172.84         9.02 o
   2  -2   6         78.12         73.40         4.40 o
   3  -2   6         47.56         40.67         4.13 o
   4  -2   6        353.15        335.88        14.07 o
   5  -2   6         65.92         71.31         5.30 o
   6  -2   6         87.42        100.84         7.50 o
   7  -2   6         43.04         42.25         5.99 o
  -7  -1   6        309.35        279.84         6.12 o
  -6  -1   6        138.48        132.81         4.70 o
  -5  -1   6        214.20        210.98         4.45 o
  -4  -1   6         83.63         80.89         3.97 o
  -3  -1   6          0.22          4.25         3.88 o
  -2  -1   6        119.57        106.11         5.82 o
  -1  -1   6        294.48        303.12        15.87 o
   0  -1   6         66.69         62.59         3.53 o
   1  -1   6       1463.18       1406.92        70.49 o
   2  -1   6         12.83          7.18         3.31 o
   3  -1   6        489.72        540.28         5.81 o
   4  -1   6        621.59        655.81         6.43 o
   5  -1   6         77.62         78.32         4.08 o
   6  -1   6         24.24         15.43         5.00 o
   7  -1   6         14.20         13.22         4.82 o
   8  -1   6         34.52         30.64         7.17 o
  -7   0   6         34.35         29.50         5.10 o
  -6   0   6          3.41          1.92         5.77 o
  -5   0   6         78.60         69.25         3.82 o
  -4   0   6        187.23        184.11         5.22 o
  -3   0   6          0.25         -2.32         3.95 o
  -2   0   6        770.75        706.45        19.82 o
  -1   0   6        304.22        324.49         4.73 o
   0   0   6        135.25        137.70        11.41 o
   1   0   6        907.94        844.97        20.95 o
   2   0   6         13.25         16.88         3.41 o
   3   0   6        342.66        349.26        15.65 o
   4   0   6         88.57         95.56         4.68 o
   5   0   6          2.64          2.00         3.95 o
   6   0   6         49.74         50.29         4.51 o
   7   0   6          5.51         -1.53         4.68 o
   8   0   6         78.17         90.92        13.50 o
  -7   1   6         89.53         80.49         5.87 o
  -6   1   6          1.75         -3.86         4.55 o
  -5   1   6        334.74        390.77        77.65 o
  -4   1   6          0.55          2.64         3.66 o
  -3   1   6         80.60         76.25         4.29 o
  -2   1   6        974.61        978.41        15.44 o
  -1   1   6         23.85         22.99         3.41 o
   0   1   6       1209.79       1161.98        31.83 o
   1   1   6         18.07         14.55         3.04 o
   2   1   6         21.41         30.42         3.64 o
   3   1   6        175.69        173.58         4.30 o
   4   1   6          4.68         -0.56         4.28 o
   5   1   6        405.39        414.47        19.36 o
   6   1   6         42.64         43.96         3.56 o
   7   1   6          0.69          5.76         4.44 o
   8   1   6        171.17        160.64         5.66 o
  -7   2   6          1.34          0.68         6.08 o
  -6   2   6         78.77         72.19         4.96 o
  -5   2   6        571.61        570.40        13.53 o
  -4   2   6         45.07         38.77         4.69 o
  -3   2   6         99.38        105.17         5.56 o
  -2   2   6        535.46        533.19        18.28 o
  -1   2   6          0.37          7.74         6.04 o
   0   2   6        130.91         81.60         3.94 o
   1   2   6         14.98         19.91         3.47 o
   2   2   6       1645.33       1612.77         8.14 o
   3   2   6        466.02        464.54         8.35 o
   4   2   6        143.21        127.96         5.12 o
   5   2   6        335.02        343.37         5.22 o
   6   2   6         19.19         27.56         4.30 o
   7   2   6        123.47        111.92         4.23 o
   8   2   6         84.54         86.12         5.47 o
  -6   3   6         61.91         61.80         6.20 o
  -5   3   6         43.24         43.91         5.82 o
  -4   3   6         38.38         38.38         4.71 o
  -3   3   6        218.51        228.85         7.16 o
  -2   3   6          3.42          3.08         5.35 o
  -1   3   6        863.36        869.40         9.83 o
   0   3   6        507.75        467.52         6.18 o
   1   3   6          6.42          3.98         3.52 o
   2   3   6        835.50        776.19        15.40 o
   3   3   6          4.13          0.88         3.97 o
   4   3   6          0.55         -3.12         3.44 o
   5   3   6         86.53         93.64        10.03 o
   6   3   6         73.39         72.29        10.66 o
   7   3   6        326.67        314.74         5.59 o
   8   3   6          1.45          0.75         5.21 o
  -6   4   6         92.17         87.44        10.86 o
  -5   4   6         20.99         17.44         6.45 o
  -3   4   6        361.44        407.36         8.42 o
  -2   4   6        110.96        117.32         7.21 o
  -1   4   6        179.06        175.20         9.26 o
   0   4   6         79.60         74.86         4.64 o
   1   4   6        520.39        526.55         5.55 o
   2   4   6        520.60        537.23         5.96 o
   3   4   6         25.17         25.81         4.32 o
   4   4   6        528.34        545.16        29.79 o
   5   4   6         51.19         53.15         3.52 o
   6   4   6        112.82        109.71         7.37 o
   7   4   6        204.56        195.82         5.10 o
   8   4   6         45.87         44.45         5.34 o
  -6   5   6         14.22         14.49        10.47 o
  -5   5   6         82.35         81.82         9.01 o
  -4   5   6          2.69          4.26         7.85 o
  -3   5   6         43.81         45.13         7.09 o
  -2   5   6        619.61        632.15         9.77 o
  -1   5   6       1208.84       1270.05        13.47 o
   0   5   6         80.34         75.85         5.89 o
   1   5   6        112.99        123.13         4.69 o
   2   5   6         22.00         20.25         4.21 o
   3   5   6         19.73         20.96         3.40 o
   4   5   6        508.29        502.29        29.75 o
   5   5   6          2.90          2.06         8.34 o
   6   5   6         35.55         40.44         8.60 o
   7   5   6          1.39         10.57         3.83 o
   8   5   6         10.81          7.87         5.72 o
  -5   6   6         17.88         19.23        10.64 o
  -4   6   6        492.49        464.93        12.16 o
  -3   6   6        175.87        163.93         8.78 o
  -2   6   6        195.00        207.41         9.78 o
  -1   6   6         18.19         19.64         7.34 o
   1   6   6        261.00        272.42        11.29 o
   2   6   6        112.75         98.90         4.66 o
   3   6   6        106.50        110.42         4.29 o
   4   6   6        181.10        169.08        10.20 o
   5   6   6         60.28         63.37         8.66 o
   6   6   6        194.77        197.45         5.19 o
   7   6   6          0.29         -5.28         5.28 o
   1   7   6        118.62        119.88         4.11 o
   2   7   6         11.05         10.56         3.87 o
   3   7   6        144.47        144.41         4.66 o
   4   7   6         40.71         41.73        13.88 o
   5   7   6        249.31        264.61         5.49 o
   6   7   6         92.41         80.07         5.21 o
   7   7   6          3.13          3.92         4.57 o
   1   8   6          2.21          2.75         3.73 o
   2   8   6        259.96        228.69        35.67 o
   3   8   6        357.64        319.70        21.12 o
   4   8   6          7.79         10.18         4.37 o
   5   8   6         18.79         13.73         5.14 o
   6   8   6          2.96          3.30         9.53 o
   1   9   6          3.23         -1.73         6.95 o
   2   9   6         82.43         61.23        35.94 o
   3   9   6         17.68         11.90         8.83 o
   4   9   6         10.37         18.19         5.09 o
   5   9   6         27.38         23.93         5.76 o
   1  10   6         19.43         17.99         8.01 o
   2  10   6        104.52         66.13        44.15 o
   3  10   6         34.14         14.22        12.95 o
  -2  -7   7         64.87         56.72         7.90 o
  -1  -7   7          1.70          9.03         4.83 o
   0  -7   7          6.00          6.92         9.47 o
   1  -7   7          1.74         -0.59         9.31 o
  -4  -6   7          3.59          1.48         4.88 o
  -3  -6   7         64.25         66.15        11.50 o
  -2  -6   7         28.66         34.86         9.09 o
  -1  -6   7          1.64          7.53         4.03 o
   0  -6   7         51.77         53.70         4.28 o
   1  -6   7          0.59         -1.81         7.94 o
   2  -6   7         43.87         59.68         8.04 o
   3  -6   7         53.51         30.56         9.89 o
  -5  -5   7         14.51          6.02         6.20 o
  -4  -5   7          8.64          8.48         4.91 o
  -3  -5   7        131.57        132.01        12.63 o
  -2  -5   7          0.91          1.17         7.09 o
  -1  -5   7          1.67          6.04         4.15 o
   0  -5   7        152.94        148.13         9.27 o
   1  -5   7        295.96        312.76         8.45 o
   2  -5   7        101.12        106.57         7.37 o
   3  -5   7         10.25         11.79         5.73 o
   4  -5   7          4.38          8.74         5.36 o
   5  -5   7         73.79         49.05         5.25 o
  -6  -4   7         38.35         28.40         6.00 o
  -5  -4   7         27.84         26.72         4.89 o
  -4  -4   7        105.59        104.55         8.85 o
  -3  -4   7         57.59         52.71         5.55 o
  -2  -4   7         37.88         34.03         3.57 o
  -1  -4   7        379.12        384.18        14.35 o
   0  -4   7         11.57          7.90         3.02 o
   1  -4   7         20.15         30.09         6.75 o
   2  -4   7        129.61        116.58         4.26 o
   3  -4   7          4.54         13.72         4.54 o
   4  -4   7        124.07        126.49         4.77 o
   5  -4   7         21.11         17.65         5.03 o
   6  -4   7         14.54         16.88         4.96 o
  -6  -3   7         10.81         12.84         5.04 o
  -5  -3   7          6.37          3.24         4.10 o
  -4  -3   7        372.82        398.02        11.62 o
  -3  -3   7         19.21         18.58         3.48 o
  -2  -3   7          1.79          3.47         3.54 o
  -1  -3   7        293.77        298.22        13.76 o
   0  -3   7         86.85         90.43         5.52 o
   1  -3   7        126.51        149.10         7.05 o
   2  -3   7         69.17         68.82         3.96 o
   3  -3   7        122.89        130.94         5.94 o
   4  -3   7        177.08        177.66        10.21 o
   5  -3   7         11.43         14.12         9.22 o
   6  -3   7          9.18         11.24         4.04 o
  -6  -2   7          2.87          3.23         4.90 o
  -5  -2   7         62.20         57.03         4.34 o
  -4  -2   7        390.70        390.42        25.86 o
  -3  -2   7         90.22         88.00         6.25 o
  -2  -2   7        585.40        588.16        33.75 o
  -1  -2   7          0.62         -0.19         3.90 o
   0  -2   7          5.70          5.11         3.30 o
   1  -2   7         82.70         88.85         5.36 o
   2  -2   7          2.87         -0.99         3.97 o
   3  -2   7        454.68        448.86         5.29 o
   4  -2   7         32.89         33.36         4.95 o
   5  -2   7          3.08         -0.38         3.61 o
   6  -2   7         50.97         48.11        13.30 o
   7  -2   7         39.62         39.27         5.83 o
  -6  -1   7         73.35         68.96         5.16 o
  -5  -1   7        489.48        489.18         5.82 o
  -4  -1   7         63.30         66.70         3.74 o
  -3  -1   7        356.07        377.05         5.00 o
  -2  -1   7          4.73          7.99         5.40 o
  -1  -1   7          5.28          4.07         4.03 o
   0  -1   7       1101.39       1155.28        57.53 o
   1  -1   7        430.36        452.61        19.29 o
   2  -1   7          2.02          5.12         4.02 o
   3  -1   7        606.71        640.89        21.01 o
   4  -1   7         26.04         28.93         4.02 o
   5  -1   7         81.15         79.10        17.44 o
   6  -1   7         67.07         65.71         4.72 o
   7  -1   7          0.17         -0.40         4.60 o
  -6   0   7         54.36         53.47         4.75 o
  -5   0   7         25.59         22.82         4.31 o
  -4   0   7        187.30        185.11         4.28 o
  -3   0   7        325.56        330.18         4.96 o
  -2   0   7        394.99        418.86        13.65 o
  -1   0   7         28.04         19.52         2.82 o
   0   0   7       1007.73        977.72        64.99 o
   1   0   7        348.18        361.76         4.78 o
   2   0   7        305.80        275.72        15.80 o
   3   0   7         50.94         66.46         6.11 o
   4   0   7          0.40          5.31         4.09 o
   5   0   7        147.29        137.50         3.77 o
   6   0   7          1.26          2.50         4.41 o
   7   0   7         47.00         45.54         5.18 o
   8   0   7         63.07         54.94         6.47 o
  -6   1   7        112.41        114.75         6.72 o
  -5   1   7        122.22        130.62         5.19 o
  -4   1   7        118.37        118.23         4.08 o
  -3   1   7        453.33        464.11         6.00 o
  -2   1   7        262.56        305.00         7.53 o
  -1   1   7        558.86        529.17        23.68 o
   0   1   7        286.86        281.99        19.39 o
   1   1   7         11.02         10.75         3.31 o
   2   1   7       1497.76       1465.92         7.72 o
   3   1   7        107.54        127.04         7.40 o
   4   1   7        103.85        110.32         4.58 o
   5   1   7        206.33        212.61         6.11 o
   6   1   7         18.41         17.73         3.84 o
   7   1   7        227.07        232.00         5.56 o
   8   1   7          5.13          0.53         5.78 o
  -6   2   7         13.40         11.93         6.13 o
  -5   2   7          3.16          2.84         4.64 o
  -4   2   7        141.86        124.90         4.59 o
  -3   2   7        502.11        488.09         6.78 o
  -2   2   7         64.72         78.91         6.59 o
  -1   2   7        698.54        783.69        10.10 o
   0   2   7         14.50          7.36         3.34 o
   1   2   7         23.92         26.39         3.43 o
   2   2   7        162.69        170.02        15.43 o
   3   2   7          1.31          5.23         3.31 o
   4   2   7        412.40        448.34        13.19 o
   5   2   7        181.26        184.31         8.54 o
   6   2   7         56.79         50.55         8.27 o
   7   2   7        109.99        102.76         6.92 o
   8   2   7          4.37          3.13         4.59 o
  -6   3   7        104.35         94.80         6.54 o
  -5   3   7          2.88          3.03         4.78 o
  -4   3   7        340.62        360.72         7.21 o
  -3   3   7         53.95         52.60         4.84 o
  -2   3   7        141.57        168.26         7.52 o
  -1   3   7        528.41        591.16         9.27 o
   0   3   7         66.65         68.16         6.76 o
   1   3   7        516.38        507.50        23.34 o
   2   3   7         67.21         81.68         4.61 o
   3   3   7          4.07          6.64         4.30 o
   4   3   7        402.28        423.68        14.96 o
   5   3   7          0.22          2.82         3.20 o
   6   3   7        203.13        222.19         9.85 o
   7   3   7         20.95         27.48         7.98 o
   8   3   7          0.14          6.51         4.72 o
  -6   4   7          8.71          8.16         7.68 o
  -5   4   7          5.20          6.43         7.42 o
  -3   4   7          9.27         11.70         5.83 o
  -2   4   7         59.56         50.98         6.55 o
  -1   4   7         91.89        103.88         7.03 o
   0   4   7          0.24          0.22         4.61 o
   1   4   7        116.46        120.90         4.81 o
   2   4   7         30.04         33.49         4.28 o
   3   4   7        473.06        524.03         5.78 o
   4   4   7        434.99        415.29        18.99 o
   5   4   7          3.46          2.03         4.85 o
   6   4   7        313.44        332.93         5.55 o
   7   4   7          6.40          5.74         4.23 o
   8   4   7         29.13         40.94         5.75 o
  -5   5   7         71.02         80.27         9.16 o
  -4   5   7         62.96         68.51         6.82 o
  -3   5   7          0.31          2.17         8.22 o
  -2   5   7          1.39          3.73         5.61 o
  -1   5   7         51.76         60.11         6.36 o
   0   5   7       1201.13       1229.07        72.44 o
   1   5   7       1169.24       1239.43        78.17 o
   2   5   7          2.35          2.67         4.02 o
   3   5   7        119.86        125.13         4.50 o
   4   5   7         19.10         14.67         3.87 o
   5   5   7        163.12        186.43        10.92 o
   6   5   7         67.27         69.20         3.95 o
   7   5   7          8.40          2.87         5.29 o
   8   5   7         36.66         22.75        13.95 o
  -5   6   7         81.92         89.53        10.87 o
  -4   6   7          0.19          0.66         8.31 o
  -3   6   7        125.53        127.22         8.51 o
  -2   6   7        652.62        683.56        11.89 o
  -1   6   7         67.93         71.45         8.02 o
   0   6   7        132.27        151.47         6.86 o
   1   6   7         31.02         38.64         3.99 o
   2   6   7         13.34         16.13         4.37 o
   3   6   7        218.28        204.54         7.56 o
   4   6   7          0.71          2.36         4.11 o
   5   6   7        198.09        204.74        10.34 o
   6   6   7          0.30         -0.19         4.86 o
   7   6   7          3.51         -1.65         5.27 o
  -4   7   7          7.67         12.39        13.06 o
  -3   7   7         82.48         89.43        10.54 o
   1   7   7         18.41         15.11         4.01 o
   2   7   7        197.18        212.84         7.36 o
   3   7   7        128.97        115.85         9.96 o
   4   7   7         59.10         58.09         8.94 o
   5   7   7         76.46         70.76         3.91 o
   6   7   7          0.55          7.59         4.33 o
   7   7   7         93.63        100.47         8.96 o
   1   8   7          0.99          2.44         3.91 o
   2   8   7        268.04        234.41        35.38 o
   3   8   7         36.62         30.03         4.32 o
   4   8   7        165.79        161.28         5.39 o
   5   8   7         65.36         57.00         5.89 o
   6   8   7          0.73         -4.19         5.74 o
   1   9   7         72.27         68.08         9.38 o
   2   9   7        124.61         87.63        48.33 o
   3   9   7         34.96         19.89         9.70 o
   4   9   7         13.76         14.15         5.03 o
   5   9   7         17.62         19.21         5.95 o
  -3  -6   8         83.50         57.47         7.34 o
  -2  -6   8          3.55          3.58         3.40 o
  -1  -6   8          0.63         -5.14         5.14 o
   0  -6   8          4.12         -2.35         7.89 o
   1  -6   8         47.54         47.29         8.04 o
   2  -6   8         33.92         39.09         9.32 o
  -4  -5   8        123.08        125.96         9.99 o
  -3  -5   8          0.40          1.34         5.52 o
  -2  -5   8         10.81         12.30         4.09 o
  -1  -5   8         40.77         38.32         3.56 o
   0  -5   8          2.40         -4.08         6.81 o
   1  -5   8         60.30         71.65         8.34 o
   2  -5   8        108.82         99.27        10.18 o
   3  -5   8        147.13        157.43         8.73 o
   4  -5   8         47.73         50.42         8.36 o
  -5  -4   8         11.49          8.20         6.46 o
  -4  -4   8         62.24         60.65         4.99 o
  -3  -4   8          6.36          5.88         3.45 o
  -2  -4   8         45.80         48.35         3.67 o
  -1  -4   8        105.99         99.18         6.02 o
   0  -4   8         74.50         80.44         4.47 o
   1  -4   8        251.15        252.43         8.24 o
   2  -4   8          0.14          3.55         6.79 o
   3  -4   8         20.30         29.46         4.55 o
   4  -4   8         28.41         32.59         6.53 o
   5  -4   8          1.19          2.88         4.94 o
  -5  -3   8        156.14        153.82        11.78 o
  -4  -3   8         12.61         14.60         4.05 o
  -3  -3   8         27.49         27.90         3.50 o
  -2  -3   8        151.62        154.57         4.78 o
  -1  -3   8        135.47        126.40         8.63 o
   0  -3   8        127.16        149.49        10.53 o
   1  -3   8         32.87         35.33         6.01 o
   2  -3   8         81.87         73.75         4.55 o
   3  -3   8        210.61        219.43         5.08 o
   4  -3   8          1.89          3.94         3.35 o
   5  -3   8         10.77         18.55         4.99 o
   6  -3   8         33.53         22.46         4.22 o
  -6  -2   8          1.13          2.85         4.83 o
  -5  -2   8        148.38        148.39        10.42 o
  -4  -2   8          1.86         -0.08         3.50 o
  -3  -2   8         70.96         79.68         7.29 o
  -2  -2   8        177.72        185.10         3.68 o
  -1  -2   8        220.46        239.74         7.26 o
   0  -2   8       1143.82       1157.27        12.35 o
   1  -2   8         29.08         27.96         3.85 o
   2  -2   8         11.34         10.62         5.43 o
   3  -2   8        129.93        114.18         7.58 o
   4  -2   8          0.12         -1.32         4.29 o
   5  -2   8         47.45         45.59         4.41 o
   6  -2   8          0.45          1.08         4.16 o
  -6  -1   8         66.96         61.75         6.56 o
  -5  -1   8         41.69         47.30        11.23 o
  -4  -1   8         22.59         22.76         4.21 o
  -3  -1   8        847.80        861.53        21.19 o
  -2  -1   8         57.34         54.02         5.54 o
  -1  -1   8        199.56        203.58        12.76 o
   0  -1   8          1.08         -1.79         6.84 o
   1  -1   8         60.12         66.31         4.17 o
   2  -1   8        581.36        593.52        16.00 o
   3  -1   8         74.20         73.32         4.86 o
   4  -1   8          7.65         10.03         6.72 o
   5  -1   8        108.80        104.59        10.89 o
   6  -1   8          4.87         -0.25         4.78 o
   7  -1   8        139.76        129.09         7.34 o
  -6   0   8        203.68        180.67         9.18 o
  -5   0   8          0.55         -1.41         4.37 o
  -4   0   8          2.66         -3.19         4.18 o
  -3   0   8         96.68        105.97         4.14 o
  -2   0   8          6.53         11.88         4.11 o
  -1   0   8        604.01        621.39        25.37 o
   0   0   8         96.94        113.62         5.45 o
   1   0   8        196.47        182.05         4.14 o
   2   0   8        588.09        575.41        12.99 o
   3   0   8         12.53         12.26         3.90 o
   4   0   8        178.87        186.23        14.56 o
   5   0   8         54.05         71.56        10.95 o
   6   0   8         22.21         21.33         4.54 o
   7   0   8         62.31         66.14         4.59 o
  -6   1   8        157.60        146.52         5.67 o
  -5   1   8          5.55          5.97         4.91 o
  -4   1   8         69.98         64.40         4.49 o
  -3   1   8        165.73        165.39         5.37 o
  -2   1   8         88.13         90.57         4.13 o
  -1   1   8        491.60        516.45        31.51 o
   0   1   8          4.75          9.16         4.01 o
   1   1   8        563.06        581.32        15.13 o
   2   1   8        172.40        165.48         5.70 o
   3   1   8         42.78         46.33         8.29 o
   4   1   8        335.75        372.32        23.12 o
   5   1   8          2.96          2.16         4.08 o
   6   1   8         19.91         29.75         4.51 o
   7   1   8         25.73         24.87         5.33 o
  -6   2   8          2.04          4.74         5.14 o
  -5   2   8          0.44         -0.84         4.75 o
  -4   2   8        133.85        138.95         5.19 o
  -3   2   8         11.60         10.99         4.17 o
  -2   2   8        616.23        619.57         6.97 o
  -1   2   8        494.14        538.46         8.66 o
   0   2   8          3.04         -1.35         4.06 o
   1   2   8        353.29        360.70        10.46 o
   2   2   8          6.72          5.66         2.87 o
   3   2   8          3.09          1.01         3.58 o
   4   2   8          6.18          7.25         4.05 o
   5   2   8         77.05         84.51         5.23 o
   6   2   8        600.61        624.71         6.28 o
   7   2   8          2.81          3.04         5.27 o
  -6   3   8         61.97         50.87         6.73 o
  -5   3   8         72.21         72.27         5.74 o
  -4   3   8        587.37        586.73         8.65 o
  -3   3   8         12.70          9.74         4.63 o
  -2   3   8        223.76        255.54         7.31 o
  -1   3   8         12.31         32.55         6.49 o
   0   3   8        282.76        259.61         4.60 o
   1   3   8         96.28        109.23         4.46 o
   2   3   8        155.86        152.70        11.76 o
   3   3   8        823.19        880.08         6.45 o
   4   3   8         96.61         98.76         4.67 o
   5   3   8         35.32         44.38         5.05 o
   6   3   8        164.40        173.54         5.08 o
   7   3   8          8.38          0.55         6.52 o
   8   3   8         47.30         48.74         5.14 o
  -4   4   8         89.46        102.07         7.38 o
  -3   4   8        169.51        190.02         9.31 o
  -2   4   8        120.77        124.61         6.39 o
  -1   4   8         12.05          7.89         6.21 o
   0   4   8        271.87        270.47         8.18 o
   1   4   8          0.30          1.68         4.44 o
   2   4   8          4.05          6.37         3.15 o
   3   4   8        242.28        251.80         7.16 o
   4   4   8         79.55         80.93         4.06 o
   5   4   8        337.83        361.47         7.43 o
   6   4   8          9.14          9.92         4.45 o
   7   4   8          3.60         12.41         5.29 o
  -5   5   8         70.04         64.21         8.96 o
  -4   5   8          4.16         10.93         7.72 o
  -3   5   8        187.14        214.46         9.22 o
  -2   5   8          0.31          5.65         6.79 o
  -1   5   8         24.74         20.35         5.88 o
   0   5   8         35.06         37.99         4.74 o
   1   5   8         33.81         25.80         4.43 o
   2   5   8       1027.70       1098.21         7.01 o
   3   5   8        804.92        769.19        64.79 o
   4   5   8         98.34        102.53         5.51 o
   5   5   8         62.91         68.61        11.14 o
   6   5   8         72.52         71.31        10.35 o
   7   5   8         82.08         79.88         7.28 o
  -4   6   8          0.15          0.74         8.54 o
  -3   6   8         41.84         49.88         9.46 o
  -2   6   8          0.15         -0.65         8.13 o
  -1   6   8        239.02        256.48         8.24 o
   0   6   8        458.55        477.61         9.29 o
   1   6   8        182.61        182.81         5.42 o
   2   6   8        187.01        191.19        10.22 o
   3   6   8         41.58         46.19         4.69 o
   4   6   8         57.18         70.04         4.64 o
   5   6   8         54.39         58.17         6.85 o
   6   6   8          7.88          5.51         4.71 o
   7   6   8         70.94         76.71        14.82 o
  -3   7   8          4.26          3.13         8.62 o
  -2   7   8         37.33         42.67         8.99 o
  -1   7   8        209.20        211.86         9.55 o
   1   7   8         62.94         71.19         6.22 o
   2   7   8        151.24        163.62         6.71 o
   3   7   8          0.32         -2.34         4.26 o
   4   7   8         62.37         69.89         5.04 o
   5   7   8          2.34          0.61         4.80 o
   6   7   8         56.08         72.98        16.91 o
   1   8   8         75.70         75.04         7.13 o
   2   8   8         12.26         11.78         4.60 o
   3   8   8         29.60         28.19         4.71 o
   4   8   8         36.23         46.25         5.69 o
   5   8   8          0.38         -1.24         5.23 o
   2   9   8         33.54         21.66        13.83 o
   3   9   8         82.32         61.46        23.10 o
   4   9   8         11.67          4.56         5.99 o
  -3  -5   9          0.50          0.20         4.87 o
  -2  -5   9        101.40        111.92         8.34 o
  -1  -5   9          0.92          5.99         4.04 o
   0  -5   9         16.94         16.54         7.89 o
   1  -5   9         52.17         49.63         8.12 o
   2  -5   9          2.63         -0.35         7.78 o
   3  -5   9         40.09         45.45         9.54 o
  -4  -4   9         12.75         17.20         4.92 o
  -3  -4   9         13.48         21.29         4.81 o
  -2  -4   9         26.15         26.55         9.25 o
  -1  -4   9         48.58         47.27         4.17 o
   0  -4   9         50.32         57.56         7.04 o
   1  -4   9         22.61         13.49         7.50 o
   2  -4   9        163.47        171.49         8.77 o
   3  -4   9        170.54        150.65        12.73 o
   4  -4   9         16.90         22.21         6.21 o
  -5  -3   9         19.53         25.46         5.63 o
  -4  -3   9          2.50         -1.92         4.90 o
  -3  -3   9        111.77        110.57         6.16 o
  -2  -3   9          0.61          8.98         4.02 o
  -1  -3   9         46.46         57.10        12.75 o
   0  -3   9        213.67        237.29         6.04 o
   1  -3   9          5.51          3.42         4.89 o
   2  -3   9        136.91        147.82        12.28 o
   3  -3   9         32.31         24.77         4.49 o
   4  -3   9         14.20         15.43         4.85 o
   5  -3   9         14.41         10.40         5.00 o
  -5  -2   9          0.61          1.46         4.85 o
  -4  -2   9          0.19         -1.35         5.52 o
  -3  -2   9        207.05        224.84         6.95 o
  -2  -2   9         20.89         27.17         4.22 o
  -1  -2   9        213.80        219.01         4.18 o
   0  -2   9        226.63        273.45         8.43 o
   1  -2   9        115.81        129.05         7.76 o
   2  -2   9        347.92        338.96         8.55 o
   3  -2   9         21.75         19.30         4.40 o
   4  -2   9          2.92          5.53         4.18 o
   5  -2   9         16.07         12.19         5.06 o
   6  -2   9          8.12          8.09         7.44 o
  -5  -1   9         11.98         11.90         4.89 o
  -4  -1   9         83.63         81.74         4.39 o
  -3  -1   9        185.99        196.17         6.42 o
  -2  -1   9        197.49        198.31        14.31 o
  -1  -1   9        565.61        625.29        18.18 o
   0  -1   9          6.12          6.65         6.20 o
   1  -1   9          7.27          3.59         3.66 o
   2  -1   9        109.42        105.44         3.96 o
   3  -1   9          0.17          4.21         3.29 o
   4  -1   9        406.78        411.08         5.62 o
   5  -1   9         49.15         47.13         8.40 o
   6  -1   9         35.77         28.17         5.23 o
  -5   0   9         12.88         11.70         4.94 o
  -4   0   9        201.40        190.23         4.90 o
  -3   0   9         42.85         46.47         4.30 o
  -2   0   9         99.17         91.83         5.57 o
  -1   0   9          1.00          3.40         3.48 o
   0   0   9         74.93         69.48         6.65 o
   1   0   9        978.77        974.59         6.35 o
   2   0   9         35.41         36.04         3.83 o
   3   0   9          4.06         -1.26         3.57 o
   4   0   9        228.72        244.12         8.17 o
   5   0   9         39.53         42.48         3.81 o
   6   0   9        157.02        174.60         5.93 o
   7   0   9          0.09         -0.88         5.65 o
  -5   1   9         93.99         81.68         5.74 o
  -4   1   9        202.79        216.64         5.31 o
  -3   1   9          2.41          1.31         4.18 o
  -2   1   9        305.65        309.23         4.76 o
  -1   1   9         41.45         45.33         6.42 o
   0   1   9         40.19         47.18         6.53 o
   1   1   9        221.46        204.93         5.88 o
   2   1   9         26.57         31.04         3.85 o
   3   1   9        258.79        262.58         4.52 o
   4   1   9         20.03         16.48         4.77 o
   5   1   9         66.44         66.85         3.95 o
   6   1   9        165.56        175.89        20.07 o
   7   1   9         23.74         27.12         5.72 o
  -5   2   9        358.11        340.99         8.36 o
  -4   2   9         50.54         49.15         4.65 o
  -3   2   9          1.14         -4.09         4.09 o
  -2   2   9         99.48        147.79         6.70 o
  -1   2   9          4.56          0.79         6.14 o
   0   2   9        634.46        616.24        31.33 o
   1   2   9         32.55         29.63         3.96 o
   2   2   9         15.04         15.55         3.31 o
   3   2   9        499.63        483.54        14.84 o
   4   2   9          3.06          1.77         4.67 o
   5   2   9         60.42         57.30         7.77 o
   6   2   9          0.20         -4.94        10.50 o
   7   2   9         11.92          6.32         5.29 o
  -5   3   9         72.28         78.09         6.33 o
  -4   3   9          0.21          1.06         4.34 o
  -3   3   9        136.32        148.03         7.68 o
  -2   3   9        149.76        163.18         7.86 o
  -1   3   9         97.06        102.41         6.38 o
   0   3   9        309.42        296.03        10.60 o
   1   3   9         65.38         58.24         4.10 o
   2   3   9        171.79        168.41         4.44 o
   3   3   9        230.84        248.92        19.62 o
   4   3   9          5.84         12.74         4.70 o
   5   3   9        271.38        295.75        11.38 o
   6   3   9          1.85         -4.89         4.89 o
   7   3   9         32.33         23.63         4.75 o
  -5   4   9         26.50         30.15         9.34 o
  -4   4   9         41.14         31.70         8.07 o
  -3   4   9        313.51        318.49         8.20 o
  -2   4   9          6.87          3.78         7.00 o
  -1   4   9        239.68        261.10         7.69 o
   0   4   9        162.97        160.62         4.88 o
   1   4   9         15.36         12.05         3.21 o
   2   4   9        181.07        186.46         8.14 o
   3   4   9         12.08         13.12         4.37 o
   4   4   9        140.74        132.71         5.14 o
   5   4   9         11.39         14.84         4.86 o
   6   4   9          1.93          6.85         3.39 o
   7   4   9        217.02        205.91         6.25 o
  -4   5   9         21.99         24.42         9.41 o
  -3   5   9         51.97         45.22         8.01 o
  -2   5   9          6.82          8.16         6.71 o
  -1   5   9        113.52        112.18         7.52 o
   0   5   9         10.67         19.10         7.08 o
   1   5   9         23.03         22.93         3.87 o
   2   5   9         85.41         96.64         4.76 o
   3   5   9          1.71          1.48         4.06 o
   4   5   9        765.47        833.51         7.77 o
   5   5   9        149.79        142.23         7.77 o
   6   5   9          7.20          8.31         5.27 o
   7   5   9         19.91         10.74         5.86 o
  -3   6   9          2.45          5.37         7.63 o
  -2   6   9         63.14         82.45         8.22 o
  -1   6   9         21.00         16.07         6.97 o
   0   6   9         20.20         23.27         6.93 o
   1   6   9        629.63        651.90        28.44 o
   2   6   9        615.62        637.37        47.70 o
   3   6   9        180.31        193.44         5.14 o
   4   6   9          5.03          7.73         3.52 o
   5   6   9        109.39        107.36         6.50 o
   6   6   9         48.51         46.24         4.57 o
  -3   7   9          2.97         -2.67        10.45 o
  -2   7   9        128.18        134.91         8.18 o
  -1   7   9         14.53          7.98         7.92 o
   0   7   9         26.71         34.10         6.81 o
   1   7   9        284.89        267.32         7.46 o
   2   7   9          0.13          0.03         4.43 o
   3   7   9         36.41         33.42         4.44 o
   4   7   9          0.19         -1.34         4.74 o
   5   7   9          0.12         -2.46         5.30 o
   6   7   9         98.83        101.46         6.09 o
   1   8   9         97.35         83.25        14.30 o
   2   8   9         10.44         10.13         5.07 o
   3   8   9         26.92         27.31         4.90 o
   4   8   9         15.77         17.28         5.10 o
   5   8   9         44.97         51.37         6.49 o
   2   9   9          1.26         -0.07         6.79 o
   3   9   9         22.14         14.61         5.71 o
   0  -5  10         37.84         55.38         9.34 o
  -3  -4  10         92.11        112.45         6.08 o
  -2  -4  10         32.45         19.28         5.44 o
  -1  -4  10         33.50         36.44         4.96 o
   0  -4  10          0.71         -4.59         5.59 o
   1  -4  10         11.31          6.70         7.85 o
   2  -4  10         70.11         58.51         8.14 o
   3  -4  10         14.30         14.28         6.58 o
  -3  -3  10         17.40         12.87         5.74 o
  -2  -3  10          0.16         -3.86         3.86 o
  -1  -3  10        229.75        243.18         4.82 o
   0  -3  10          4.23         14.59         8.04 o
   1  -3  10         15.27         29.48         5.75 o
   2  -3  10         89.59         85.70         8.39 o
   3  -3  10          3.45          4.53         5.03 o
   4  -3  10         32.31         28.22        12.72 o
  -4  -2  10         51.64         39.62         4.27 o
  -3  -2  10         36.67         32.39         4.13 o
  -2  -2  10         14.04         11.68         3.30 o
  -1  -2  10         51.39         52.35         4.25 o
   0  -2  10         88.23         89.56         7.37 o
   1  -2  10        232.72        244.92         7.81 o
   2  -2  10         13.04         12.91         4.25 o
   3  -2  10         45.31         46.07         4.72 o
   4  -2  10        145.01        133.59         4.73 o
   5  -2  10          1.34          6.57         5.63 o
  -4  -1  10        258.94        258.93         6.01 o
  -3  -1  10         40.33         41.13         5.11 o
  -2  -1  10        245.53        249.48         4.95 o
  -1  -1  10          4.40          2.27         5.05 o
   0  -1  10        188.80        197.42         7.85 o
   1  -1  10        579.18        605.90         6.09 o
   2  -1  10         44.55         44.93         4.45 o
   3  -1  10         29.97         25.96         3.41 o
   4  -1  10         18.20         19.75         4.57 o
   5  -1  10         72.58         58.63         7.24 o
   6  -1  10        163.88        131.80         7.16 o
  -5   0  10        113.53         88.16         5.79 o
  -4   0  10         28.13         24.49         4.91 o
  -3   0  10         18.86         16.13         4.10 o
  -2   0  10        288.96        307.67         5.18 o
  -1   0  10          0.14         -3.69         5.16 o
   0   0  10         20.39         17.63         7.24 o
   1   0  10          8.59         10.62         3.83 o
   2   0  10         19.93         22.65         5.73 o
   3   0  10        393.23        417.89        11.98 o
   4   0  10        100.11         99.34         4.70 o
   5   0  10        124.05        121.75        11.85 o
   6   0  10         30.51         17.66         5.16 o
  -5   1  10        148.70        124.74         6.19 o
  -4   1  10          4.26          2.51         5.21 o
  -3   1  10        125.74        125.44         4.56 o
  -2   1  10        113.00        128.31         4.63 o
  -1   1  10         18.79         16.90         7.32 o
   0   1  10        152.95        177.02         7.24 o
   1   1  10          6.76          5.67         3.04 o
   2   1  10        192.52        188.98        10.45 o
   3   1  10        122.81        129.63         8.42 o
   4   1  10         42.08         54.02         4.47 o
   5   1  10        246.04        247.55        42.03 o
   6   1  10          0.84         -5.27         5.27 o
  -5   2  10        129.22        119.45         7.03 o
  -4   2  10         23.36         15.74         4.77 o
  -3   2  10        180.26        166.74         5.27 o
  -2   2  10          4.16          3.97         4.91 o
  -1   2  10         87.68         91.31         7.43 o
   0   2  10         55.68         75.00         6.91 o
   1   2  10         80.59         77.56         3.83 o
   2   2  10        653.08        656.81        32.41 o
   3   2  10        149.68        148.84         6.25 o
   4   2  10         44.83         48.34         4.65 o
   5   2  10         77.50         82.18         4.68 o
   6   2  10          9.43          5.81         5.30 o
  -4   3  10         44.49         47.58         5.69 o
  -3   3  10          5.06          4.23         8.05 o
  -2   3  10         45.59         46.67         6.90 o
  -1   3  10        333.88        349.54         8.31 o
   0   3  10        121.05        124.23         7.54 o
   1   3  10        106.15         94.73         4.74 o
   2   3  10        176.61        185.06         4.63 o
   3   3  10         11.92          6.35         4.12 o
   4   3  10        192.82        208.12         5.18 o
   5   3  10          7.37         10.64         4.35 o
   6   3  10          1.82          0.86         5.27 o
   7   3  10        157.71        128.76        17.20 o
  -4   4  10        118.13        125.20         9.81 o
  -3   4  10         25.29         17.44         7.91 o
  -2   4  10         50.28         47.85         6.85 o
  -1   4  10        230.82        246.67         7.90 o
   0   4  10          6.18          7.02         5.01 o
   1   4  10        443.32        425.34        42.54 o
   2   4  10        105.46         99.62         3.77 o
   3   4  10          5.96          6.17         4.52 o
   4   4  10        108.06        117.80         5.29 o
   5   4  10         44.55         45.22         4.89 o
   6   4  10         52.70         48.49         5.48 o
  -3   5  10         50.56         53.84         7.97 o
  -2   5  10        147.68        146.45         8.56 o
  -1   5  10          0.23          1.68         6.68 o
   0   5  10          0.58          2.46         6.84 o
   1   5  10        288.87        285.53         7.40 o
   2   5  10          0.76          0.60         3.96 o
   3   5  10         19.06         26.29        13.41 o
   4   5  10          1.09          1.10         6.44 o
   5   5  10          0.21          3.03         3.79 o
   6   5  10        338.15        313.14        12.81 o
  -3   6  10         13.03         17.00        11.15 o
  -2   6  10        122.00        120.77         8.38 o
  -1   6  10          2.84         13.27         7.77 o
   0   6  10         89.75         96.60         7.26 o
   1   6  10         85.29         84.56         5.23 o
   2   6  10          2.39          9.95         4.76 o
   3   6  10        267.36        290.38         8.56 o
   4   6  10         90.73         76.08         5.50 o
   5   6  10        205.74        220.69         5.88 o
   6   6  10          4.79          5.66         5.78 o
  -2   7  10        107.67        114.43         9.58 o
  -1   7  10         17.10         13.75         9.74 o
   0   7  10        178.81        178.53         8.88 o
   1   7  10         22.70         17.82         5.34 o
   2   7  10         70.28         61.55         4.66 o
   3   7  10         46.46         49.28         5.28 o
   4   7  10         43.25         37.62         5.26 o
   5   7  10         60.31         68.41         6.42 o
   2   8  10         76.31         72.90         6.17 o
   3   8  10          7.25          1.23         8.44 o
   4   8  10         13.04         18.17         4.68 o
  -2  -3  11         16.79         17.25         3.51 o
  -1  -3  11          2.06          7.71         7.82 o
   0  -3  11          9.71          3.81         7.77 o
   1  -3  11         96.31         88.99         8.24 o
   2  -3  11          1.26         20.55         8.55 o
   3  -3  11         14.47         12.17        11.49 o
  -3  -2  11         18.96         16.36         9.98 o
  -2  -2  11         26.46         30.02         4.92 o
  -1  -2  11          0.78          7.18         5.64 o
   0  -2  11         93.59         86.54         8.37 o
   1  -2  11         14.47         25.24         7.89 o
   2  -2  11          4.77          5.66         5.17 o
   3  -2  11        125.40        114.17         7.04 o
   4  -2  11         47.73         51.34         9.96 o
  -3  -1  11        130.11        117.75         9.22 o
  -2  -1  11        198.30        195.19        11.13 o
  -1  -1  11          1.01          4.38         5.68 o
   0  -1  11        222.43        222.30         7.69 o
   1  -1  11          9.74         -1.54         6.78 o
   2  -1  11         57.36         50.64         3.62 o
   3  -1  11        197.47        172.15         9.28 o
   4  -1  11          3.43         12.85         4.97 o
   5  -1  11          1.40          5.54         5.47 o
  -4   0  11         48.45         38.42         5.06 o
  -3   0  11         97.55         98.86         5.18 o
  -2   0  11          5.05          4.20         4.01 o
  -1   0  11         46.46         53.79         6.94 o
   0   0  11         63.81         55.86         7.09 o
   1   0  11          0.87          1.35         4.69 o
   2   0  11         51.52         51.07         4.96 o
   3   0  11         26.73         29.97         4.28 o
   4   0  11          9.69          3.63         7.57 o
   5   0  11        227.20        195.96         5.08 o
  -4   1  11          2.91          6.79         4.76 o
  -3   1  11         24.87         30.89         9.63 o
  -2   1  11         11.45         24.95         8.32 o
  -1   1  11        312.47        327.74         8.20 o
   0   1  11          2.09          1.11         6.88 o
   1   1  11          1.44         -1.92         3.64 o
   2   1  11        328.15        323.41        11.96 o
   3   1  11         16.28         17.57         4.24 o
   4   1  11        129.04        126.13         4.99 o
   5   1  11          3.15          5.17         4.85 o
   6   1  11         14.86         13.79         5.63 o
  -4   2  11         74.45         61.78         5.52 o
  -3   2  11          8.99          5.73         8.02 o
  -2   2  11         32.08         23.97         8.29 o
  -1   2  11        261.29        284.00         7.97 o
   0   2  11         19.01         26.74         6.90 o
   1   2  11         54.07         46.23         3.79 o
   2   2  11         93.80        102.68         4.65 o
   3   2  11         28.85         26.58         4.36 o
   4   2  11        201.96        196.65         6.49 o
   5   2  11          0.19          6.40         5.46 o
   6   2  11         40.79         35.75         9.00 o
  -3   3  11          0.52         -3.34         7.82 o
  -2   3  11         53.03         55.59         8.26 o
  -1   3  11          0.24          1.63         6.66 o
   0   3  11          1.47         -6.76         6.76 o
   1   3  11        388.82        379.74         5.52 o
   2   3  11         71.82         70.97         4.45 o
   3   3  11        275.68        263.94        19.39 o
   4   3  11         15.75         12.56         4.60 o
   5   3  11         22.54         25.29         5.30 o
   6   3  11         95.24         84.98        18.33 o
  -3   4  11          4.52         17.17         8.50 o
  -2   4  11        169.37        179.56         8.51 o
  -1   4  11          0.24          7.81         7.80 o
   0   4  11        210.52        211.79         7.59 o
   1   4  11        350.50        333.93         9.26 o
   2   4  11          6.09          7.08         4.62 o
   3   4  11        166.17        153.89         4.90 o
   4   4  11          4.93          5.01         4.23 o
   5   4  11          7.22          5.83         4.13 o
   6   4  11         31.54         30.54         8.25 o
  -3   5  11         54.96         56.31        11.49 o
  -2   5  11        126.88        110.12         8.36 o
  -1   5  11          6.52          1.15         7.86 o
   0   5  11        257.05        277.03         9.07 o
   1   5  11         22.51         23.43         4.29 o
   2   5  11          9.59          7.49         4.49 o
   3   5  11          6.60          5.28         4.58 o
   4   5  11         31.16         34.49         5.23 o
   5   5  11         87.59         90.59         6.65 o
  -2   6  11          1.96         11.37         9.10 o
  -1   6  11          4.41          3.01         7.75 o
   0   6  11        127.02        131.17         8.47 o
   1   6  11          1.04          6.87         5.00 o
   2   6  11         92.68        103.19         9.03 o
   3   6  11          3.44          6.39         5.09 o
   4   6  11          0.33         -0.25         4.23 o
   5   6  11        299.05        273.47         6.00 o
  -1   7  11        203.17        225.24        10.36 o
   0   7  11         83.97         77.18         9.75 o
   1   7  11          6.32          5.78         6.02 o
   2   7  11         78.50         67.74         6.04 o
   3   7  11          0.60         -1.36         5.28 o
   4   7  11        103.69        101.31         6.60 o
  -1  -2  12          2.67         -3.29         6.66 o
   0  -2  12         56.01         48.29         9.56 o
   1  -2  12          0.95         -9.44         9.44 o
   2  -2  12         26.79         36.36         6.59 o
  -2  -1  12          3.22          4.08         9.43 o
  -1  -1  12         80.66         94.25         8.15 o
   0  -1  12         68.20         57.47         5.86 o
   1  -1  12         23.06         24.11         5.67 o
   2  -1  12        141.15        123.27         5.46 o
   3  -1  12         16.86         13.34         5.42 o
  -2   0  12        136.03        155.11         7.13 o
  -1   0  12        107.04        101.52         8.32 o
   0   0  12         47.84         36.25         8.24 o
   1   0  12         92.37         85.33         8.26 o
   2   0  12        124.82        112.90         5.10 o
   3   0  12         16.94         14.83         5.06 o
   4   0  12         12.95         18.16         6.62 o
  -3   1  12         13.31         20.59         9.49 o
  -2   1  12         23.91         37.04         8.00 o
  -1   1  12         50.98         44.45         8.14 o
   0   1  12         29.55         31.40         8.15 o
   1   1  12        208.18        205.93         8.72 o
   2   1  12         58.38         48.50         4.68 o
   3   1  12         37.26         34.40         4.07 o
   4   1  12         32.66         23.94         7.44 o
   5   1  12          0.20         -0.11         6.06 o
  -3   2  12          3.18         14.98         9.09 o
  -2   2  12         93.93         99.82         8.14 o
  -1   2  12          7.53         -7.40         8.05 o
   0   2  12        130.63        136.70         8.56 o
   1   2  12        122.69        112.29         4.41 o
   2   2  12          0.10          6.20         5.08 o
   3   2  12        104.45         96.65         5.18 o
   4   2  12          3.23          4.22         7.10 o
   5   2  12          4.92          4.17         4.97 o
  -2   3  12         85.62         81.66         8.08 o
  -1   3  12          4.16         -4.37         5.69 o
   0   3  12        221.68        237.36         8.78 o
   1   3  12          5.21          7.59         4.43 o
   2   3  12          0.40         -0.21         4.42 o
   3   3  12        151.68        142.91        17.12 o
   4   3  12          5.31          6.68         8.92 o
   5   3  12        142.35        124.17        15.85 o
  -2   4  12          2.65         10.34         9.26 o
  -1   4  12          1.26          5.33         7.71 o
   0   4  12        295.25        291.13         8.98 o
   1   4  12         36.66         32.87         7.36 o
   2   4  12        127.23        100.27         9.93 o
   3   4  12         14.95         20.10         5.09 o
   4   4  12          0.13         -2.27         5.02 o
   5   4  12        113.46        107.32        16.54 o
  -1   5  12         92.80         95.05         9.50 o
   0   5  12        106.73         91.20         5.99 o
   1   5  12         30.78         29.05         4.69 o
   2   5  12        102.65         87.04        12.41 o
   3   5  12         35.27         32.24         5.20 o
   4   5  12         49.17         48.88         5.19 o
   0   6  12         14.61         18.65         9.33 o
   1   6  12          4.79         -0.79         8.62 o
   2   6  12         25.73         22.93         5.99 o
   3   6  12          0.60          4.74         4.98 o
   4   6  12        109.79         97.58        13.49 o
   0   0  13         59.03         80.10         9.35 o
   1   0  13        122.09        127.27         9.73 o
   2   0  13          0.29          2.82         4.55 o
  -1   1  13          4.23          7.44         9.22 o
   0   1  13         31.78         26.41         9.43 o
   1   1  13         25.98         30.73         8.69 o
   2   1  13         11.89          4.83         5.36 o
   3   1  13         75.29         69.53        13.20 o
  -1   2  13         16.36         16.17         9.31 o
   0   2  13        228.78        234.32        10.16 o
   1   2  13          2.49          4.91         7.73 o
   2   2  13        115.10        109.57        10.43 o
   3   2  13         15.73         15.64         5.39 o
  -1   3  13          6.05         13.70         9.11 o
   0   3  13        177.65        166.69         9.97 o
   1   3  13          0.73         -7.49         8.63 o
   2   3  13         32.41         37.63         5.29 o
   3   3  13         10.64         -2.56         8.68 o
   0   4  13          4.80          6.05         6.54 o
   1   4  13         26.30         32.88         9.30 o
   2   4  13         32.97         27.47         4.76 o
   3   4  13          0.30          3.14         5.36 o
   1   5  13         76.10         62.20         9.52 o
   2   5  13          9.70         11.49         5.13 o
                                                
